# Supplementary material for: Optimising primary molecular profiling in non-small cell lung cancer
Source: PLoS One. 2024 Jul 31;19(7):e0290939. doi: 10.1371/journal.pone.0290939 (PMC11290658; doi:10.1371/journal.pone.0290939)
Supplement: S2 File — This spread sheet contains the underlying data used to reach the conclusions drawn in the manuscript. The data were extracted from the ALEA database that was customised to host all study data. (XLSX) [file pone.0290939.s011.xlsx]

## Sheet: Data
STUDY_ID_(FAKE)	PHASE_OR_STATUS	AGE_ICF	SEX	SMOKING_STATUS	HISTOLOGY_WHO	STAGE_TNM8	PD-L1_AB1	PD-L1_AB2	PD-L1_TPS	PD-L1_OTHER	PD-L1_CATEGORY	BLOOD_EGFRex19	BLOOD_EGFR_L858R	BLOOD_KRAS	BLOOD_EGFR_T790M	TISSUE_HIGHEST_LEVEL_DRIVER	TISSUE_EGFR	TISSUE_KRAS	TISSUE_BRAF	TISSUE_ERBB2	TISSUE_ALK	TISSUE_ROS1	TISSUE_RET	TISSUE_MET	OTHER_MUTATIONS	TISSUE_EGFR_ALK_TESTED	REASON_NOT_TESTED	TISSUE_CMP	REASON_NO_CMP	NGS_PERFORMED	ALK_TEST	ROS1_TEST	RET_TEST	METex14_TEST	CNV_TEST	non-ALK driver found	EGFR+ALK correct	AMC or non-AMC	squamous or non-squamous
LEMA0001	run-in	84.7365	male	never	adenocarcinoma	3	22C3	SP142	0	TC0_ICcyto	low (<1%)	ND	ND	ND	ND	level 3a	wt	G12C	wt	wt	wt	wt	wt	wt	none	yes	n.a.	yes	n.a.	yes	IHC	IHC	FISH	NGS_RNAPCR	NGS	KRAS	yes	AMC	nonSQ
LEMA0002	run-in	53.744	female	current	adenocarcinoma	4	22C3	SP142	0	TC0_IC0	low (<1%)	ND	ND	3.7	ND	level 4	wt	G12D	wt	wt	wt	wt	nt	wt	none	yes	n.a.	yes	n.a.	yes	IHC	IHC	none	NGS_RNAPCR	NGS	KRAS	yes	AMC	nonSQ
LEMA0003	run-in	55.7837	male	former	adenocarcinoma	4	22C3	SP142	0	TC0_IC2	low (<1%)	sample missing	sample missing	sample missing	sample missing	level 4	wt	G13D	wt	wt	wt	wt	nt	wt	ATM N859*, ATM P2699	yes	n.a.	yes	n.a.	yes	IHC	IHC	none	NGS_RNAPCR	NGS	KRAS	yes	AMC	nonSQ
LEMA0004	run-in	44.7995	male	current	adenocarcinoma	4	22C3	SP142	0	TC0_IC0	low (<1%)	ND	ND	300	ND	level 3a	wt	G12C	wt	wt	wt	wt	nt	wt	none	yes	n.a.	yes	n.a.	yes	IHC	IHC	none	NGS_RNAPCR	NGS	KRAS	yes	AMC	nonSQ
LEMA0005	run-in	79.8029	male	former	adenocarcinoma	1	E1L3N	none	1%-5%	n.a.	mid (1-49%)	ND	ND	ND	ND	level 1	wt	wt	wt	wt	wt	unknown (IHC 1-2+, FISH failed)	wt	ex14skip	none	yes	n.a.	yes	n.a.	yes	IHC	IHC_FISH	FISH	NGS_RNAPCR	NGS_FISH	METex14	yes	AMC	nonSQ
LEMA0006	run-in	67.8412	female	former	adenocarcinoma	4	none	none	unknown	n.a.	unknown	ND	ND	ND	ND	no driver found	wt	wt	wt	wt	wt	nt	nt	wt	none	yes	n.a.	no	no request for ROS1, RET	yes	IHC	none	none	NGS	NGS		yes	AMC	nonSQ
LEMA0007	run-in	55.8768	female	never	adenocarcinoma	4	22C3	SP142	0	TC0_IC0	low (<1%)	ND	ND	76	ND	level 3a	wt	G12C	wt	wt	wt	wt	nt	wt	STK11 E265*	yes	n.a.	yes	n.a.	yes	IHC	IHC	none	NGS_RNAPCR	NGS	KRAS	yes	AMC	nonSQ
LEMA0008	run-in	65.9083	female	former	adenocarcinoma	4	22C3	SP142	0	TC0_IC0	low (<1%)	ND	ND	ND	ND	no driver found	wt	wt	wt	wt	wt	wt	unknown, failed	wt	none	yes	n.a.	no	FISH failed (RET)	yes	IHC	IHC	FISH	NGS_RNAPCR	NGS_FISH		yes	AMC	nonSQ
LEMA0009	run-in	47.9179	female	never	adenocarcinoma	4	none	none	unknown	no tissue at LEMA site	unknown	31	ND	ND	ND	level 1	ex19del	wt	wt	wt	wt	wt	nt	wt	none	yes	n.a.	yes	n.a.	yes	IHC	IHC	none	NGS	NGS	EGFR	yes	AMC	nonSQ
LEMA0010	protocol	65.0513	female	current	adenocarcinoma	4	22C3	none	0	insufficient tissue for SP142	low (<1%)	ND	ND	ND	ND	unknown	nt	nt	nt	nt	nt	nt	nt	nt	nt	no	insufficient tissue	no	insufficient tissue	no	none	none	none	none	none		no	AMC	nonSQ
LEMA0011	protocol	61.0678	female	former	adenocarcinoma	4	none	none	unknown	no request for PD-L1	unknown	ND	ND	ND	ND	level 3a	wt	G12C	wt	wt	wt	nt	nt	wt	none	yes	n.a.	yes	n.a.	yes	IHC	none	none	NGS	NGS	KRAS	yes	AMC	nonSQ
LEMA0012	protocol	80.0684	male	former	adenocarcinoma	4	22C3	SP142	0.9	0.9	high (>50%)	ND	ND	ND	ND	no driver found	wt	wt	wt	wt	wt	wt (IHC+, FISH-)	wt	wt	none	yes	n.a.	yes	n.a.	yes	IHC	IHC_FISH	FISH	NGS_RNAPCR	NGS_FISH		yes	AMC	nonSQ
LEMA0013	protocol	69.0623	female	former	NOS	4	22C3	SP142	0.8	TC3_ICcyto	high (>50%)	ND	ND	ND	ND	no driver found	wt	wt	wt	wt	wt	wt	wt	wt	none	yes	n.a.	yes	n.a.	yes	IHC	IHC	FISH	NGS_RNAPCR	NGS_FISH		yes	AMC	nonSQ
LEMA0014	protocol	46.5079	female	former	adenocarcinoma	4	SP263	28-8	>90%	>90%	high (>50%)	sample missing	sample missing	sample missing	sample missing	level 4	wt	G12D	wt	wt	nt	nt	nt	wt	SMAD4 Q258*	yes	n.a.	yes	n.a.	yes	none	none	none	NGS	NGS	KRAS	yes	AMC	nonSQ
LEMA0015	protocol	61.128	male	former	adenocarcinoma	4	22C3	SP142	<1%	TC0_IC1	low (<1%)	ND	ND	ND	ND	level 3a	ex20ins	wt	wt	wt	wt	wt (IHC+, FISH-)	nt	wt	none	yes	n.a.	yes	n.a.	yes	IHC	IHC_FISH	none	NGS	NGS	EGFR	yes	AMC	nonSQ
LEMA0016	protocol	75.1431	female	former	squamous cell carcinoma	2	none	none	unknown	no request for PD-L1	unknown	sample missing	sample missing	sample missing	sample missing	unknown	nt	nt	nt	nt	nt	nt	nt	nt	nt	no	no request for molecular analysis	no	no request for molecular analysis	no	none	none	none	none	none		no	AMC	SQ
LEMA0017	protocol	60.167	male	former	adenocarcinoma	4	22C3	SP142	0.7	TC3_IC1	high (>50%)	ND	ND	1863	ND	level 4	wt	G12A	wt	wt	wt	nt	nt	wt	none	yes	n.a.	yes	n.a.	yes	IHC	none	none	NGS	NGS	KRAS	yes	AMC	nonSQ
LEMA0018	protocol	67.1841	female	former	adenocarcinoma	4	22C3	SP142	0.2	TC0_IC0	mid (1-49%)	ND	ND	ND	ND	level 1	wt	wt	wt	wt	fusion (IHC3+FISH+)	wt	nt	wt	none	yes	n.a.	yes	n.a.	yes	IHC_FISH	IHC	none	NGS_RNAPCR	NGS		yes	AMC	nonSQ
LEMA0019	protocol	48.1834	male	current	adenocarcinoma	4	22C3	SP142	0.3	TC0_IC0	mid (1-49%)	ND	ND	ND	ND	level 1	wt	wt	wt	wt	fusion (IHC1+FISH+)	unknown (IHC 1+, FISH failed)	nt	wt	none	yes	n.a.	yes	n.a.	yes	IHC_FISH	IHC_FISH	none	NGS	NGS		yes	AMC	nonSQ
LEMA0020	protocol	64.2327	male	current	squamous cell carcinoma	2	22C3	SP142	0.6	TC2_ICcyto	high (>50%)	ND	ND	ND	ND	no driver found	wt	wt	wt	wt	wt	nt	nt	wt	TP53 R282W, ATM L1956F	yes	n.a.	no	no request for ROS1, RET	yes	IHC	none	none	NGS_RNAPCR	NGS_FISH		yes	AMC	SQ
LEMA0021	protocol	62.2423	female	former	adenocarcinoma	4	22C3	SP142	0.95	TC3_IC1	high (>50%)	ND	ND	ND	ND	no driver found	wt	wt	wt	wt	wt	wt	wt	wt	none	yes	n.a.	yes	n.a.	yes	IHC	IHC	FISH	NGS_RNAPCR	NGS		yes	AMC	nonSQ
LEMA0022	protocol	55.2444	female	former	squamous cell carcinoma	4	22C3	none	unknown	test failed	unknown	ND	ND	ND	ND	level 3b	wt	NRAS Q61K	wt	wt	unknown, failed	nt	nt	wt	TP53 R110L	yes	n.a.	yes	n.a.	yes	IHC	none	none	NGS_RNAPCR	NGS	KRAS	yes	AMC	SQ
LEMA0023	protocol	61.3498	male	current	adenocarcinoma	3	22C3	SP142	negative	TC0_IC0	low (<1%)	sample missing	sample missing	sample missing	sample missing	no driver found	wt	wt	wt	wt	wt	wt	wt	wt	none	yes	n.a.	yes	n.a.	yes	IHC	IHC	FISH	NGS_RNAPCR	NGS		yes	AMC	nonSQ
LEMA0024	protocol	72.3203	male	never	squamous cell carcinoma	4	22C3	none	0.05	insufficient tissue for SP142	mid (1-49%)	ND	ND	ND	ND	unknown	nt	nt	nt	nt	wt	nt	nt	nt	nt	no	insufficient tissue	no	insufficient tissue	no	IHC	none	none	none	none		no	AMC	SQ
LEMA0025	protocol	73.3717	female	never	adenocarcinoma	4	22C3	SP142	0.01	TC0_IC0	mid (1-49%)	sample missing	sample missing	sample missing	sample missing	level 1	ex19del	wt	wt	wt	wt	wt (IHC+, FISH-)	nt	wt	none	yes	n.a.	yes	n.a.	yes	IHC	IHC_FISH	none	NGS_RNAPCR	NGS	EGFR	yes	AMC	nonSQ
LEMA0026	protocol	53.399	female	current	adenocarcinoma	4	22C3	SP142	<1%	TC0_IC1	low (<1%)	ND	ND	ND	ND	no driver found	wt	wt	wt	wt	wt	wt	wt	wt	TP53 H168P	yes	n.a.	yes	n.a.	yes	IHC	IHC	FISH	NGS_RNAPCR	NGS		yes	AMC	nonSQ
LEMA0027	protocol	66.4175	male	former	adenocarcinoma	4	22C3	none	0.05	n.a.	mid (1-49%)	sample missing	sample missing	sample missing	sample missing	level 1	wt	wt	wt	wt	wt	wt	nt	ex14skip	none	yes	n.a.	yes	n.a.	yes	IHC	IHC	none	NGS_RNAPCR	NGS	METex14	yes	AMC	nonSQ
LEMA0028	protocol	56.4162	female	current	adenocarcinoma	4	none	none	unknown	no request for PD-L1	unknown	ND	ND	ND	ND	level 4	wt	G12F	wt	wt	nt	nt	nt	wt	none	yes	n.a.	yes	n.a.	yes	none	none	none	NGS	NGS	KRAS	yes	AMC	nonSQ
LEMA0029	protocol	70.4339	male	current	NOS	4	22C3	SP142	<1%	TC0_IC1	low (<1%)	ND	ND	ND	ND	level 4	wt	G13C	wt	wt	wt	wt	nt	wt	TP53 H193R, STK11 D53fs	yes	n.a.	yes	n.a.	yes	IHC	IHC	none	NGS_RNAPCR	NGS	KRAS	yes	AMC	nonSQ
LEMA0030	protocol	71.3593	male	never	adenocarcinoma	4	22C3	SP142	0.55	<1%	high (>50%)	ND	46	ND	ND	level 1	L858R	wt	wt	wt	wt	wt	nt	wt	none	yes	n.a.	yes	n.a.	yes	IHC	IHC	none	NGS	NGS	EGFR	yes	AMC	nonSQ
LEMA0031	protocol	59.4743	female	current	adenocarcinoma	4	22C3	SP142	0.2	TC0_IC0	mid (1-49%)	sample missing	sample missing	sample missing	sample missing	level 3a	wt	G12C	wt	wt	wt	wt	nt	wt	none	yes	n.a.	yes	n.a.	yes	IHC	IHC	none	NGS_RNAPCR	NGS	KRAS	yes	AMC	nonSQ
LEMA0032	protocol	68.5257	male	former	adenocarcinoma	1	22C3	SP142	0.2	TC2_IC1	mid (1-49%)	ND	ND	ND	ND	no driver found	wt	wt	wt	wt	wt	wt	wt	wt	none	yes	n.a.	yes	n.a.	yes	IHC	IHC	FISH	NGS_RNAPCR	NGS		yes	AMC	nonSQ
LEMA0033	protocol	70.5325	female	former	NOS	3	22C3	SP142	0.2	TC1_IC1	mid (1-49%)	ND	ND	ND	ND	no driver found	wt	wt	wt	wt	wt	wt	wt	wt	none	yes	n.a.	yes	n.a.	yes	IHC	IHC	FISH	NGS_RNAPCR	NGS_FISH		yes	AMC	nonSQ
LEMA0034	protocol	53.5524	female	former	adenocarcinoma	4	22C3	SP142	0.9	TC3_ICcyto	high (>50%)	ND	ND	116	ND	level 3a	wt	G12C	wt	wt	wt	wt	nt	wt	none	yes	n.a.	yes	n.a.	yes	IHC	IHC	none	NGS	NGS	KRAS	yes	AMC	nonSQ
LEMA0035	protocol	79.5866	female	former	NOS	4	22C3	none	0.55	n.a.	high (>50%)	sample missing	sample missing	sample missing	sample missing	level 3a	wt	G12C	wt	wt	nt	nt	nt	wt	none	yes	n.a.	yes	n.a.	yes	none	none	none	NGS	NGS	KRAS	yes	AMC	nonSQ
LEMA0036	protocol	53.6263	female	never	adenocarcinoma	4	22C3	SP142	0.9	TC2_IC0	high (>50%)	ND	ND	fail	fail	level 1	wt	wt	wt	wt	wt	fusion (IHC+, FISH+)	nt	wt	none	yes	n.a.	yes	n.a.	yes	IHC	IHC_FISH	none	NGS_RNAPCR	NGS	ROS1	yes	AMC	nonSQ
LEMA0037	protocol	50.6064	female	current	adenocarcinoma	4	22C3	SP142	1	TC3_IC0	high (>50%)	ND	ND	14	ND	level 4	wt	G12D	wt	wt	wt	wt	nt	wt	TP53 Q100*	yes	n.a.	yes	n.a.	yes	IHC	IHC	none	NGS_RNAPCR	NGS	KRAS	yes	AMC	nonSQ
LEMA0038	protocol	63.6085	male	current	adenocarcinoma	4	unknown	none	0.7	n.a.	high (>50%)	ND	ND	ND	ND	level 1	wt	wt	V600E	wt	wt	wt	nt	wt	TP53 R283P, RB1 I573Yfs*37	yes	n.a.	yes	n.a.	yes	IHC	IHC	none	NGS	NGS	BRAF V600E	yes	AMC	nonSQ
LEMA0039	protocol	65.6372	female	former	NOS	3	22C3	SP142	1	TC3_ICcyto	high (>50%)	sample missing	sample missing	sample missing	sample missing	no driver found	wt	wt	wt	wt	wt	wt	nt	wt	none	yes	n.a.	no	FISH failed (RET)	yes	IHC	IHC	FISH	NGS_RNAPCR	NGS		yes	AMC	nonSQ
LEMA0040	protocol	66.6366	female	former	adenocarcinoma	4	22C3	none	negative	n.a.	low (<1%)	ND	ND	ND	ND	no driver found	wt	wt	wt	wt	wt	wt	nt	wt	KIT C59R	yes	n.a.	no	no request for RET	yes	FISH	FISH	none	NGS	NGS		yes	AMC	nonSQ
LEMA0041	protocol	74.6585	male	former	adenocarcinoma	2	22C3	SP142	<1%	TC0_IC0	low (<1%)	ND	ND	ND	ND	level 1	wt	wt	wt	wt	wt	wt	nt	ex14skip	none	yes	n.a.	yes	n.a.	yes	IHC	IHC	none	NGS_RNAPCR	NGS	METex14	yes	AMC	nonSQ
LEMA0042	protocol	66.642	male	current	adenocarcinoma	4	22C3	SP142	0.2	TC0_IC1	mid (1-49%)	ND	ND	135	ND	level 3a	wt	G12C	wt	wt	nt	nt	nt	wt	none	yes	n.a.	yes	n.a.	yes	none	none	none	NGS	NGS	KRAS	yes	AMC	nonSQ
LEMA0043	protocol	74.6283	male	former	NOS	3	22C3	SP142	negative	TC0_IC0	low (<1%)	ND	ND	ND	ND	unknown	nt	nt	nt	nt	wt	wt	unknown, failed	nt	nt	no	insufficient tissue for NGS	no	insufficient tissue for NGS	no	IHC	IHC	FISH	none	none		no	AMC	nonSQ
LEMA0044	protocol	54.8337	female	current	adenocarcinoma	3	22C3	none	0.4	n.a.	mid (1-49%)	ND	ND	ND	ND	no driver found	wt	wt	wt	wt	wt	wt	wt	wt	none	yes	n.a.	yes	n.a.	yes	IHC	IHC	FISH	NGS_RNAPCR	NGS_FISH		yes	AMC	nonSQ
LEMA0045	protocol	60.6653	male	former	adenocarcinoma	4	22C3	SP142	<1%	TC0_IC0	low (<1%)	fail	ND	ND	ND	level 1	wt	wt	V600E	wt	wt	wt	wt	wt	none	yes	n.a.	yes	n.a.	yes	IHC	IHC	FISH	NGS	NGS_FISH	BRAF V600E	yes	AMC	nonSQ
LEMA0046	protocol	58.6639	male	current	NOS	4	22C3	none	<1%	n.a.	low (<1%)	sample missing	sample missing	sample missing	sample missing	level 4	wt	G12V	wt	wt	wt	wt	nt	wt	none	yes	n.a.	yes	n.a.	yes	IHC	IHC	none	NGS_RNAPCR	NGS	KRAS	yes	AMC	nonSQ
LEMA0047	protocol	66.6995	male	current	adenocarcinoma	4	22C3	SP142	<1%	TC0_IC0	low (<1%)	ND	ND	ND	ND	level 2	wt	wt	wt	wt	wt	nt	nt	CNV	TP53 C135Y	yes	n.a.	yes	n.a.	yes	IHC	none	none	NGS_RNAPCR	NGS_FISH	METamp	yes	AMC	nonSQ
LEMA0048	protocol	70.7023	male	former	sarcomatoid carcinoma	4	22C3	SP142	<1%	TC0_IC1	low (<1%)	ND	ND	ND	ND	no driver found	wt	wt	wt	wt	wt	wt	unknown, failed	wt	none	yes	n.a.	no	FISH failed (RET, MET)	yes	IHC	IHC	FISH	NGS_RNAPCR	NGS		yes	AMC	nonSQ
LEMA0049	protocol	80.8378	male	never	adenocarcinoma	3	22C3	SP142	0.4	TC0_IC1	mid (1-49%)	ND	ND	ND	ND	level 1	ex19del	wt	wt	wt	wt	wt	nt	wt	none	yes	n.a.	yes	n.a.	yes	IHC	IHC	none	NGS_RNAPCR	NGS	EGFR	yes	AMC	nonSQ
LEMA0050	protocol	70.8337	male	current	squamous cell carcinoma	3	none	none	unknown	no request for PD-L1	unknown	sample missing	sample missing	sample missing	sample missing	unknown	nt	nt	nt	nt	nt	nt	nt	nt	nt	no	no tissue at LEMA site	no	no tissue at LEMA site	no	none	none	none	none	none		no	AMC	SQ
LEMA0051	protocol	82.642	male	current	NOS	3	22C3	none	negative	n.a.	low (<1%)	ND	ND	ND	ND	unknown	nt	nt	nt	nt	wt	wt	unknown, failed	nt	nt	no	insufficient tissue for NGS	no	insufficient tissue for NGS	no	IHC	IHC	FISH	none	none		no	AMC	nonSQ
LEMA0052	protocol	56.8487	female	former	adenocarcinoma	4	22C3	none	<1%	n.a.	low (<1%)	ND	ND	ND	ND	no driver found	wt	wt	wt	wt	wt	wt	wt	wt	none	yes	n.a.	yes	n.a.	yes	IHC	IHC	FISH	NGS_RNAPCR	NGS_FISH		yes	AMC	nonSQ
LEMA0053	protocol	51.0089	male	former	adenocarcinoma	3	22C3	none	0.2	n.a.	mid (1-49%)	ND	ND	ND	ND	level 3a	wt	G12C	wt	wt	wt	wt (IHC+, FISH-)	nt	wt	TP53 (2x)	yes	n.a.	yes	n.a.	yes	IHC	IHC_FISH	none	NGS_RNAPCR	NGS	KRAS	yes	AMC	nonSQ
LEMA0054	protocol	84.8925	female	former	adenocarcinoma	4	22C3	SP142	1	TC3_IC2	high (>50%)	ND	ND	ND	ND	no driver found	wt	wt	wt	wt	wt	wt	wt	wt	TP53 T155P	yes	n.a.	yes	n.a.	yes	IHC	IHC	FISH	NGS_RNAPCR	NGS_FISH		yes	AMC	nonSQ
LEMA0055	protocol	50.8912	male	former	NOS	4	22C3	none	1	n.a.	high (>50%)	ND	ND	ND	ND	no driver found	wt	wt	wt	wt	wt	wt	wt	wt	none	yes	n.a.	yes	n.a.	yes	IHC	IHC	FISH	NGS_RNAPCR	NGS_FISH		yes	AMC	nonSQ
LEMA0056	protocol	63.9097	female	current	adenocarcinoma	4	22C3	none	0.7	n.a.	high (>50%)	ND	ND	ND	ND	level 3a	wt	G12C	wt	wt	wt	wt	nt	wt	none	yes	n.a.	yes	n.a.	yes	IHC	IHC	none	NGS_RNAPCR	NGS	KRAS	yes	AMC	nonSQ
LEMA0057	protocol	64.8487	female	former	NOS	3	insufficient tissue	none	unknown	n.a.	unknown	ND	ND	ND	ND	unknown	nt	nt	nt	nt	nt	nt	nt	nt	nt	no	insufficient tissue for molecular analysis	no	insufficient tissue for molecular analysis	no	none	none	none	none	none		no	AMC	nonSQ
LEMA0058	protocol	66.8884	female	current	adenocarcinoma	4	22C3	none	>50%	n.a.	high (>50%)	ND	ND	743	ND	level 3a	wt	G12C	wt	wt	wt	wt	nt	wt	none	yes	n.a.	yes	n.a.	yes	IHC	FISH	none	NGS	NGS	KRAS	yes	AMC	nonSQ
LEMA0059	protocol	57.9548	male	former	NOS	4	22C3	none	<1%	n.a.	low (<1%)	ND	ND	ND	ND	no driver found	wt	wt	wt	wt	wt	wt	wt	wt	TP53, RB1	yes	n.a.	yes	n.a.	yes	IHC	IHC	FISH	NGS_RNAPCR	NGS_FISH		yes	AMC	nonSQ
LEMA0060	protocol	77.87	male	former	squamous cell carcinoma	3	insufficient tissue	none	unknown	insufficient tissue for further analysis	unknown	sample missing	sample missing	sample missing	sample missing	unknown	nt	nt	nt	nt	nt	nt	nt	nt	nt	no	insufficient tissue	no	insufficient tissue	no	none	none	none	none	none		no	AMC	SQ
LEMA0061	protocol	42.9459	female	never	adenocarcinoma	4	22C3	SP263	0.1	0.7	mid (1-49%)	ND	ND	ND	14	no driver found	wt	wt	wt	wt	wt	wt	wt	wt	STK11, TP53 E285K	yes	n.a.	yes	n.a.	yes	IHC_ARCHER	IHC_ARCHER	ARCHER	NGS_ARCHER	NGS_ARCHER		yes	AMC	nonSQ
LEMA0062	protocol	53.9904	female	current	adenocarcinoma	4	22C3	SP142	0.6	TC0-IC1	high (>50%)	ND	ND	ND	ND	no driver found	wt	wt	wt	wt	wt	wt	wt	wt	TP53 S241del	yes	n.a.	yes	n.a.	yes	IHC	IHC	FISH	NGS_RNAPCR	NGS		yes	AMC	nonSQ
LEMA0063	protocol	76.9856	male	former	squamous cell carcinoma	4	22C3	none	0.6	insufficient tissue for SP142	high (>50%)	ND	ND	ND	ND	unknown	nt	nt	nt	nt	wt	wt	nt	nt	nt	no	insufficient tissue for NGS	no	insufficient tissue for NGS, FISH	no	IHC	IHC	none	none	none		no	AMC	SQ
LEMA0064	protocol	57.9877	male	former	adenocarcinoma	3	insufficient tissue	none	unknown	n.a.	unknown	ND	ND	ND	ND	level 1	ex19del	wt	wt	wt	nt	nt	nt	wt	PIK3CA H1047R	yes	n.a.	yes	n.a.	yes	none	none	none	NGS	NGS	EGFR	yes	AMC	nonSQ
LEMA0065	protocol	68.0465	female	former	adenocarcinoma	2	22C3	none	1	n.a.	high (>50%)	ND	ND	ND	ND	level 4	wt	G12A	wt	wt	wt	wt	nt	wt	PIK3CA E110del, TP53 R248Q	yes	n.a.	yes	n.a.	yes	IHC	IHC	none	NGS_RNAPCR	NGS	KRAS	yes	AMC	nonSQ
LEMA0066	protocol	51.1211	male	former	adenocarcinoma	1	22C3	none	<1%	n.a.	low (<1%)	ND	ND	ND	ND	level 3a	E709_T710delinsD	wt	wt	wt	wt	wt (IHC+, FISH-)	nt	wt	CDKN2A H66R, CTNNB1 L31_D32delinsPY	yes	n.a.	yes	n.a.	yes	IHC	IHC_FISH	none	NGS	NGS	EGFR	yes	AMC	nonSQ
LEMA0067	protocol	70.0616	male	former	squamous cell carcinoma	4	SP263	none	<1%	n.a.	low (<1%)	ND	ND	ND	ND	no driver found	wt	wt	wt	wt	wt	nt	nt	wt	none	yes	n.a.	no	no request for ROS1, RET	yes	IHC	none	none	NGS_RNAPCR	NGS_FISH		yes	AMC	SQ
LEMA0068	protocol	60.1205	male	current	adenocarcinoma	2	22C3	none	1	n.a.	high (>50%)	ND	ND	ND	ND	level 4	wt	G12D	wt	wt	wt	wt	nt	wt	none	yes	n.a.	yes	n.a.	yes	IHC	IHC	none	NGS_RNAPCR	NGS	KRAS	yes	AMC	nonSQ
LEMA0069	protocol	50.1985	female	former	adenocarcinoma	3	22C3	none	<1%	n.a.	low (<1%)	ND	ND	ND	ND	no driver found	wt	wt	wt	wt	wt	wt	wt	wt	ALK c.3516-12T>A, TP53 R248L	yes	n.a.	yes	n.a.	yes	IHC	IHC	FISH	NGS_RNAPCR	NGS		yes	AMC	nonSQ
LEMA0070	protocol	75.1348	female	former	adenocarcinoma	4	22C3	none	1	n.a.	high (>50%)	ND	ND	62	ND	level 3a	wt	G12C	wt	wt	wt	wt	nt	wt	none	yes	n.a.	yes	n.a.	yes	IHC	IHC	none	NGS_RNAPCR	NGS	KRAS	yes	AMC	nonSQ
LEMA0071	protocol	51.9097	male	current	adenocarcinoma	3	insufficient tissue	none	unknown	insufficient tissue for further analysis	unknown	ND	ND	ND	ND	unknown	nt	nt	nt	nt	nt	nt	nt	nt	nt	no	insufficient tissue	no	insufficient tissue	no	none	none	none	none	none		no	AMC	nonSQ
LEMA0072	protocol	66.193	female	current	adenocarcinoma	4	unknown	none	<1%	n.a.	low (<1%)	sample missing	sample missing	sample missing	sample missing	level 3a	wt	G12C	wt	wt	nt	nt	nt	wt	none	yes	n.a.	yes	n.a.	yes	none	none	none	NGS	NGS	KRAS	yes	AMC	nonSQ
LEMA0073	protocol	64.1588	male	never	adenocarcinoma	3	22C3	none	<1%	n.a.	low (<1%)	sample missing	sample missing	sample missing	sample missing	unknown	nt	nt	nt	nt	nt	nt	nt	nt	nt	no	no tissue at LEMA site	no	no tissue at LEMA site	no	none	none	none	none	none		no	AMC	nonSQ
LEMA0074	protocol	70.371	male	former	NOS	3	22C3	none	0.1	n.a.	mid (1-49%)	ND	ND	124	ND	level 3a	wt	G12C	wt	wt	wt	wt	nt	wt	none	yes	n.a.	yes	n.a.	yes	IHC	IHC	none	NGS_RNAPCR	NGS	KRAS	yes	AMC	nonSQ
LEMA0075	protocol	66.2231	male	current	squamous cell carcinoma	4	22C3	none	0.1	n.a.	mid (1-49%)	sample missing	sample missing	sample missing	sample missing	level 4	wt	G12D	wt	wt	wt	wt	nt	wt	none	yes	n.a.	yes	n.a.	yes	IHC	IHC	none	NGS_RNAPCR	NGS	KRAS	yes	AMC	SQ
LEMA0076	protocol	72.2793	male	former	squamous cell carcinoma	3	22C3	none	0.25	n.a.	mid (1-49%)	9	ND	ND	17	no driver found	wt	wt	wt	wt	wt	wt	wt	wt	none	yes	n.a.	yes	n.a.	yes	IHC	IHC	FISH	NGS_RNAPCR	NGS		yes	AMC	SQ
LEMA0077	protocol	67.2909	male	former	squamous cell carcinoma	3	unknown	none	unknown	no tissue at LEMA site	unknown	ND	ND	ND	ND	unknown	nt	nt	nt	nt	nt	nt	nt	nt	nt	no	no tissue at LEMA site	no	no tissue at LEMA site	no	none	none	none	none	none		no	AMC	SQ
LEMA0078	protocol	61.2977	male	former	squamous cell carcinoma	3	insufficient tissue	none	unknown	n.a.	unknown	ND	ND	ND	ND	unknown	nt	nt	nt	nt	nt	nt	nt	nt	nt	no	insufficient tissue	no	insufficient tissue	no	none	none	none	none	none		no	AMC	SQ
LEMA0079	protocol	45.2786	male	former	squamous cell carcinoma	3	22C3	none	0.3	n.a.	mid (1-49%)	sample missing	sample missing	sample missing	sample missing	unknown	nt	nt	nt	nt	nt	nt	nt	nt	nt	no	no tissue at LEMA site	no	no tissue at LEMA site	no	none	none	none	none	none		no	AMC	SQ
LEMA0080	protocol	53.3114	female	never	adenocarcinoma	4	unknown	none	unknown	no tissue at LEMA site	unknown	429	ND	ND	ND	level 1	ex19del	wt	wt	wt	nt	nt	nt	wt	none	yes	n.a.	yes	n.a.	yes	none	none	none	NGS	NGS	EGFR	yes	AMC	nonSQ
LEMA0081	protocol	64.1971	male	former	adenocarcinoma	3	unknown	none	unknown	no tissue at LEMA site	unknown	ND	ND	ND	ND	unknown	nt	nt	nt	nt	nt	nt	nt	nt	nt	no	no tissue at LEMA site	no	no tissue at LEMA site	no	none	none	none	none	none		no	AMC	nonSQ
LEMA0082	protocol	49.3114	female	current	adenocarcinoma	3	22C3	none	0.05	n.a.	mid (1-49%)	ND	ND	ND	ND	unknown	nt	nt	nt	nt	nt	wt	nt	nt	nt	no	insufficient tissue for NGS, ALK	no	insufficient tissue for NGS, ALK, RET, MET	no	none	IHC	none	none	none		no	AMC	nonSQ
LEMA0083	protocol	58.3326	male	current	adenocarcinoma	3	unknown	none	unknown	no tissue at LEMA site	unknown	ND	ND	ND	ND	unknown	nt	nt	nt	nt	nt	nt	nt	nt	nt	no	no tissue at LEMA site	no	no tissue at LEMA site	no	none	none	none	none	none		no	AMC	nonSQ
LEMA0084	protocol	78.3381	male	former	squamous cell carcinoma	2	none	none	unknown	no request for PD-L1	unknown	ND	ND	ND	ND	unknown	wt	wt	wt	wt	nt	nt	nt	wt	TP53 c.559+1G>A	no	no request for ALK	no	no request for ALK, ROS1, RET	yes	none	none	none	NGS	NGS		no	AMC	SQ
LEMA0085	protocol	57.3361	female	former	adenocarcinoma	4	22C3	none	0.1	n.a.	mid (1-49%)	410	ND	ND	ND	level 1	ex19del	wt	wt	wt	wt	nt	nt	wt	TP53 L194F	yes	n.a.	yes	n.a.	yes	IHC	none	none	NGS	NGS	EGFR	yes	AMC	nonSQ
LEMA0086	protocol	66.3573	female	former	squamous cell carcinoma	3	22C3	none	0.9	n.a.	high (>50%)	ND	ND	ND	ND	no driver found	wt	wt	wt	wt	wt	nt	nt	wt	ERBB4 P920S, TP53 P250L	yes	n.a.	no	no request for ROS1, RET	yes	IHC	none	none	NGS_RNAPCR	NGS		yes	AMC	SQ
LEMA0087	protocol	75.3703	female	current	NOS	3	unknown	none	0	n.a.	low (<1%)	ND	ND	ND	ND	no driver found	wt	wt	wt	wt	wt	wt	wt	wt	TP53 K132M	yes	n.a.	yes	n.a.	yes	FISH	FISH	FISH	NGS_RNAPCR	NGS_FISH		yes	AMC	nonSQ
LEMA0088	protocol	79.3895	female	current	NOS	3	insufficient tissue	none	unknown	n.a.	unknown	ND	ND	ND	ND	no driver found	wt	wt	wt	wt	wt	wt	wt	wt	none	yes	n.a.	yes	n.a.	yes	unknown	unknown	unknown	NGS	NGS		yes	AMC	nonSQ
LEMA0089	protocol	78.3956	female	current	adenocarcinoma	4	22C3	none	0.6	n.a.	high (>50%)	ND	ND	319	ND	level 3a	wt	G12C	wt	wt	nt	wt	nt	wt	none	yes	n.a.	yes	n.a.	yes	none	IHC_FISH	none	NGS	NGS	KRAS	yes	AMC	nonSQ
LEMA0090	protocol	66.3135	female	former	adenocarcinoma	2	22C3	none	0.8	n.a.	high (>50%)	ND	14	ND	ND	unknown	nt	nt	nt	nt	nt	nt	nt	nt	nt	no	no request for molecular analysis	no	no request for molecular analysis	no	none	none	none	none	none		no	AMC	nonSQ
LEMA0091	protocol	53.4018	female	never	adenocarcinoma	4	unknown	none	unknown	no request for PD-L1	unknown	sample missing	sample missing	sample missing	sample missing	level 1	wt	wt	wt	wt	fusion (IHC3+)	nt	nt	wt	none	yes	n.a.	yes	n.a.	yes	IHC	IHC	none	NGS	NGS		yes	AMC	nonSQ
LEMA0092	protocol	64.4079	male	former	squamous cell carcinoma	3	unknown	none	unknown	no tissue at LEMA site	unknown	sample missing	sample missing	sample missing	sample missing	unknown	nt	nt	nt	nt	nt	nt	nt	nt	nt	no	no tissue at LEMA site	no	no tissue at LEMA site	no	none	none	none	none	none		no	AMC	SQ
LEMA0093	protocol	44.4435	female	former	adenocarcinoma	3	SP263	none	<1%	n.a.	low (<1%)	ND	ND	ND	ND	no driver found	wt	wt	wt	wt	wt	wt	wt	wt	none	yes	n.a.	yes	n.a.	yes	IHC	IHC	FISH	NGS_RNAPCR	NGS_FISH		yes	AMC	nonSQ
LEMA0094	protocol	79.4223	male	never	NOS	4	22C3	none	0.2	n.a.	mid (1-49%)	ND	ND	69	ND	level 4	wt	G12V	wt	wt	wt	wt	nt	wt	none	yes	n.a.	yes	n.a.	yes	IHC	IHC	none	NGS_RNAPCR	NGS	KRAS	yes	AMC	nonSQ
LEMA0095	protocol	78.423	female	former	adenocarcinoma	3	SP263	none	0.9	n.a.	high (>50%)	sample missing	sample missing	sample missing	sample missing	level 4	wt	G12A	wt	wt	wt	nt	nt	wt	TP53 R273H	yes	n.a.	yes	n.a.	yes	IHC	none	none	NGS	NGS	KRAS	yes	AMC	nonSQ
LEMA0096	protocol	65.4483	female	current	adenocarcinoma	4	22C3	SP142	0.9	TC2_IC1	high (>50%)	ND	ND	5294	ND	level 3a	wt	G12C	wt	wt	wt	wt	nt	wt	none	yes	n.a.	yes	n.a.	yes	IHC	IHC	none	NGS_RNAPCR	NGS	KRAS	yes	AMC	nonSQ
LEMA0097	protocol	56.4408	male	current	NOS	4	22C3	none	<1%	n.a.	low (<1%)	sample missing	sample missing	sample missing	sample missing	no driver found	wt	wt	wt	wt	wt	wt	wt	wt	RB1 R661*, TP53 c.920-1G>T	yes	n.a.	yes	n.a.	yes	IHC_ARCHER	IHC_ARCHER	ARCHER	NGS_ARCHER	NGS_ARCHER		yes	AMC	nonSQ
LEMA0098	protocol	73.4511	female	former	adenocarcinoma	4	22C3	none	0.9	n.a.	high (>50%)	ND	ND	ND	ND	level 3a	wt	G12C	wt	wt	nt	nt	nt	wt	none	yes	n.a.	yes	n.a.	yes	none	none	none	NGS	NGS	KRAS	yes	AMC	nonSQ
LEMA0099	protocol	71.447	male	current	LCNEC	4	22C3	none	0.7	n.a.	high (>50%)	ND	ND	63	ND	level 3a	wt	G12C	wt	wt	wt	wt	nt	wt	none	yes	n.a.	yes	n.a.	yes	IHC	IHC	none	NGS_RNAPCR	NGS	KRAS	yes	AMC	nonSQ
LEMA0100	protocol	76.4791	male	former	adenocarcinoma	4	insufficient tissue	none	unknown	n.a.	unknown	fail	ND	ND	ND	unknown	wt	wt	wt	wt	nt	nt	nt	wt	none	no	insufficient tissue for ALK	no	insufficient tissue for ALK, ROS1, RET	yes	none	none	none	NGS	NGS		no	AMC	nonSQ
LEMA0101	protocol	72.4654	male	former	squamous cell carcinoma	1	22C3	none	0.3	n.a.	mid (1-49%)	ND	ND	ND	ND	no driver found	wt	wt	wt	wt	wt	nt	nt	wt	none	yes	n.a.	no	no request for ROS1, RET	yes	IHC	none	none	NGS_RNAPCR	NGS_FISH		yes	AMC	SQ
LEMA0102	protocol	62.5079	male	current	adenocarcinoma	4	22C3	none	<1%	n.a.	low (<1%)	ND	ND	ND	ND	no driver found	wt	wt	wt	wt	wt	wt	wt	wt	none	yes	n.a.	yes	n.a.	yes	IHC	IHC	FISH	NGS_RNAPCR	NGS_FISH		yes	AMC	nonSQ
LEMA0103	protocol	76.5202	male	former	adenocarcinoma	1	22C3	none	<1%	n.a.	low (<1%)	sample missing	sample missing	sample missing	sample missing	level 1	L858R	wt	wt	wt	wt	wt (IHC+, FISH-)	nt	wt	none	yes	n.a.	yes	n.a.	yes	IHC	IHC	none	NGS	NGS	EGFR	yes	AMC	nonSQ
LEMA0104	protocol	70.5298	female	never	adenocarcinoma	4	22C3	none	0.6	n.a.	high (>50%)	ND	ND	ND	ND	level 1	wt	wt	V600E	wt	nt	nt	nt	wt	none	yes	n.a.	yes	n.a.	yes	none	none	none	NGS	NGS	BRAF V600E	yes	AMC	nonSQ
LEMA0105	protocol	62.5298	female	never	adenocarcinoma	4	22C3	none	0.01	n.a.	mid (1-49%)	21	ND	ND	ND	level 1	ex19del	wt	wt	wt	nt	nt	nt	wt	none	yes	n.a.	yes	n.a.	yes	none	none	none	NGS	NGS	EGFR	yes	AMC	nonSQ
LEMA0106	protocol	76.3943	male	former	adenocarcinoma	1	insufficient tissue	none	unknown	n.a.	unknown	ND	ND	ND	ND	unknown	nt	nt	nt	nt	nt	nt	nt	nt	nt	no	insufficient tissue	no	insufficient tissue	no	none	none	none	none	none		no	AMC	nonSQ
LEMA0107	protocol	52.5394	female	former	adenocarcinoma	4	22C3	none	<1%	n.a.	low (<1%)	ND	ND	853	ND	level 4	wt	G12D	G466V	wt	wt	wt	nt	wt	none	yes	n.a.	yes	n.a.	yes	IHC	IHC	none	NGS_RNAPCR	NGS_FISH	KRAS	yes	AMC	nonSQ
LEMA0108	protocol	70.6092	female	former	adenocarcinoma	1	22C3	none	<1%	n.a.	low (<1%)	sample missing	sample missing	sample missing	sample missing	level 3a	wt	G12C	wt	wt	wt	wt	nt	wt	SMAD4 D351G	yes	n.a.	yes	n.a.	yes	IHC	IHC	none	NGS_RNAPCR	NGS	KRAS	yes	AMC	nonSQ
LEMA0109	protocol	61.5989	male	current	adenocarcinoma	4	22C3	none	0.9	n.a.	high (>50%)	ND	ND	too high for quantification	ND	level 4	wt	G12D	wt	wt	wt	wt	nt	wt	TP53 R158L	yes	n.a.	yes	n.a.	yes	IHC	IHC	none	NGS	NGS	KRAS	yes	AMC	nonSQ
LEMA0110	protocol	66.6448	female	current	adenocarcinoma	4	22C3	none	<1%	n.a.	low (<1%)	ND	ND	ND	ND	level 4	wt	G12F	wt	wt	wt	wt	nt	wt	STK11 E351D, TP53 R158L	yes	n.a.	yes	n.a.	yes	IHC	IHC	none	NGS	NGS	KRAS	yes	AMC	nonSQ
LEMA0111	protocol	64.6598	male	current	squamous cell carcinoma	4	22C3	none	0.1	n.a.	mid (1-49%)	ND	ND	ND	ND	unknown	nt	nt	nt	nt	nt	nt	nt	nt	nt	no	no tissue at LEMA site	no	no tissue at LEMA site	no	none	none	none	none	none		no	AMC	SQ
LEMA0112	protocol	55.6605	male	never	adenocarcinoma	4	22C3	none	1	n.a.	high (>50%)	ND	ND	ND	ND	level 1	wt	wt	wt	wt	wt	fusion (IHC3+, FISH+)	nt	wt	TP53 C135P, SMAD4 D415Efs*20	yes	n.a.	yes	n.a.	yes	IHC	IHC_FISH	none	NGS	NGS	ROS1	yes	AMC	nonSQ
LEMA0113	protocol	73.8535	female	former	adenocarcinoma	1	22C3	none	<1%	n.a.	low (<1%)	ND	ND	ND	ND	level 4	wt	G12V	wt	wt	wt	wt (IHC+, FISH-)	nt	wt	STK11 G56W, TP53 E294*	yes	n.a.	yes	n.a.	yes	IHC	IHC_FISH	none	NGS	NGS	KRAS	yes	AMC	nonSQ
LEMA0114	protocol	74.5298	male	current	NOS	3	insufficient tissue	none	unknown	n.a.	unknown	sample missing	sample missing	sample missing	sample missing	unknown	nt	nt	nt	nt	nt	nt	nt	nt	nt	no	insufficient tissue	no	insufficient tissue	no	none	none	none	none	none		no	AMC	nonSQ
LEMA0115	protocol	56.7584	male	former	adenocarcinoma	4	22C3	none	0.7	n.a.	high (>50%)	ND	ND	ND	ND	no driver found	wt	wt	wt	wt	wt	wt	nt	wt	TP53 V157F	yes	n.a.	no	no request for RET	yes	IHC	IHC	none	NGS	NGS		yes	AMC	nonSQ
LEMA0116	protocol	65.7906	male	current	adenocarcinoma	4	22C3	none	0.3	n.a.	mid (1-49%)	ND	ND	46	ND	level 3a	wt	G12C	wt	wt	wt	wt	nt	wt	TP53 Y205C	yes	n.a.	yes	n.a.	yes	IHC	IHC	none	NGS	NGS	KRAS	yes	AMC	nonSQ
LEMA0117	protocol	67.7153	male	former	adenocarcinoma	4	22C3	none	>50%	n.a.	high (>50%)	ND	ND	ND	ND	level 1	wt	NRAS Q61L	wt	wt	nt	nt	nt	ex14skip: c.2975C>T, p.T992I en c.3008A>T, p.Y1003F	none	yes	n.a.	yes	n.a.	yes	none	none	none	NGS	NGS	METex14	yes	AMC	nonSQ
LEMA0118	protocol	59.8357	male	current	adenocarcinoma	4	22C3	none	1%-49%	n.a.	mid (1-49%)	ND	ND	ND	ND	no driver found	wt	wt	wt	wt	wt	wt	wt	wt	TP53 L194R	yes	n.a.	yes	n.a.	yes	IHC	IHC	FISH	NGS_RNAPCR	NGS		yes	AMC	nonSQ
LEMA0119	protocol	65.9001	male	current	adenocarcinoma	1	22C3	none	<1%	n.a.	low (<1%)	ND	ND	ND	ND	level 4	wt	G12A	wt	wt	wt	wt	wt	wt	TP53 R175H	yes	n.a.	yes	n.a.	yes	IHC	IHC	FISH	NGS_RNAPCR	NGS	KRAS	yes	AMC	nonSQ
LEMA0120	protocol	73.4593	male	current	squamous cell carcinoma	2	unknown	none	unknown	no request for PD-L1	unknown	sample missing	sample missing	sample missing	sample missing	unknown	nt	nt	nt	nt	nt	nt	nt	nt	nt	no	no request for molecular analysis	no	no request for molecular analysis	no	none	none	none	none	none		no	AMC	SQ
LEMA0121	protocol	64.8679	female	current	squamous cell carcinoma	4	22C3	none	0.05	n.a.	mid (1-49%)	ND	ND	ND	ND	no driver found	wt	wt	wt	wt	wt	nt	nt	wt	TP53 P278T, MPL P518S	yes	n.a.	no	no request for ROS1, RET	yes	IHC	none	none	NGS_RNAPCR	NGS		yes	AMC	SQ
LEMA0122	protocol	51.8741	female	never	adenocarcinoma	4	22C3	none	0.05	n.a.	mid (1-49%)	ND	ND	ND	ND	level 1	wt	wt	wt	wt	wt	wt	fusion	wt	none	yes	n.a.	yes	n.a.	yes	IHC	IHC	FISH	NGS_RNAPCR	NGS_FISH	RET	yes	AMC	nonSQ
LEMA0123	protocol	53.7084	male	never	adenocarcinoma	1	none	none	unknown	no tissue at LEMA site	unknown	ND	ND	ND	ND	unknown	nt	nt	nt	nt	nt	nt	nt	nt	nt	no	no tissue at LEMA site	no	no tissue at LEMA site	no	none	none	none	none	none		no	AMC	nonSQ
LEMA0124	run-in	75.551	male	former	adenocarcinoma	4	22C3	none	0.9	n.a.	high (>50%)	ND	ND	ND	ND	level 1	wt	wt	V600E	wt	wt	nt	nt	wt	none	yes	n.a.	yes	n.a.	yes	IHC	none	none	NGS_RNAPCR	NGS	BRAF V600E	yes	non-AMC	nonSQ
LEMA0125	run-in	61.6208	male	current	adenocarcinoma	4	insufficient tissue	none	unknown	n.a.	unknown	ND	ND	25	ND	level 3a	wt	G12C	wt	wt	nt	nt	nt	wt	none	yes	n.a.	yes	n.a.	yes	none	none	none	NGS	NGS	KRAS	yes	non-AMC	nonSQ
LEMA0126	run-in	73.6838	male	never	adenocarcinoma	2	22C3	none	<1%	n.a.	low (<1%)	ND	ND	ND	ND	unknown	nt	nt	nt	nt	wt	nt	nt	nt	nt	no	insufficient tissue	no	insufficient tissue	no	IHC	none	none	RNAPCR	none		no	non-AMC	nonSQ
LEMA0127	run-in	77.7988	female	never	adenocarcinoma	1	22C3	none	<1%	n.a.	low (<1%)	ND	ND	ND	ND	level 1	wt	wt	wt	wt	wt	nt	nt	ex14skip	none	yes	n.a.	yes	n.a.	yes	IHC_FISH	none	none	NGS_RNAPCR	NGS	METex14	yes	non-AMC	nonSQ
LEMA0128	protocol	57.1937	female	current	adenocarcinoma	4	22C3	none	10%-25%	n.a.	mid (1-49%)	ND	ND	ND	ND	no driver found	wt	wt	wt	wt	wt	wt	nt	wt	TP53 V274F	yes	n.a.	no	no request for RET	yes	IHC	IHC	none	NGS	NGS		yes	AMC	nonSQ
LEMA0129	protocol	68.2136	male	current	NOS	4	22C3	none	1%-5%	n.a.	mid (1-49%)	ND	ND	ND	ND	no driver found	wt	wt	wt	wt	wt	nt	nt	wt	none	yes	n.a.	no	no request for ROS1, RET	yes	IHC	none	none	NGS	NGS		yes	AMC	nonSQ
LEMA0130	run-in	61.9904	female	former	adenocarcinoma	4	22C3	none	0.9	n.a.	high (>50%)	ND	ND	523	ND	level 4	wt	G12V	wt	wt	wt	nt	nt	wt	none	yes	n.a.	yes	n.a.	yes	IHC	none	none	NGS	NGS	KRAS	yes	non-AMC	nonSQ
LEMA0131	protocol	73.8864	female	current	squamous cell carcinoma	4	22C3	none	<1%	n.a.	low (<1%)	ND	ND	ND	ND	level 3a	wt	wt	wt	wt	wt	nt	nt	wt	FGFR1 CNV, TP53 G154Rfs*27	yes	n.a.	yes	n.a.	yes	IHC	none	none	NGS_RNAPCR	NGS		yes	AMC	SQ
LEMA0132	protocol	59.9042	male	current	squamous cell carcinoma	3	SP263	none	negative	n.a.	low (<1%)	ND	ND	ND	ND	unknown	nt	nt	nt	nt	nt	nt	nt	nt	nt	no	insufficient tissue	no	insufficient tissue	no	none	none	none	none	none		no	AMC	SQ
LEMA0133	protocol	54.9624	female	current	adenocarcinoma	1	22C3	none	0.45	n.a.	mid (1-49%)	ND	ND	37	ND	level 4	wt	G12V	wt	wt	wt	wt	nt	wt	PTEN S287*, TP53 Q192Pfs13	yes	n.a.	yes	n.a.	yes	IHC	IHC	none	NGS	NGS	KRAS	yes	AMC	nonSQ
LEMA0134	protocol	49.9439	male	current	squamous cell carcinoma	3	22C3	none	0.3	n.a.	mid (1-49%)	ND	ND	ND	ND	unknown	nt	nt	nt	nt	nt	nt	nt	nt	nt	no	no tissue at LEMA site	no	no tissue at LEMA site	no	none	none	none	none	none		no	AMC	SQ
LEMA0135	protocol	54.0589	female	current	adenocarcinoma	2	22C3	none	<1%	n.a.	low (<1%)	sample missing	sample missing	sample missing	sample missing	no driver found	wt	wt	wt	wt	wt	wt	wt	wt	none	yes	n.a.	yes	n.a.	yes	IHC	IHC	FISH	NGS_RNAPCR	NGS_FISH		yes	AMC	nonSQ
LEMA0136	protocol	70.9706	female	never	adenocarcinoma	4	unknown	none	unknown	no request for PD-L1	unknown	14	ND	ND	ND	level 1	ex19del	wt	wt	wt	wt	wt	nt	wt	none	yes	n.a.	yes	n.a.	yes	IHC	IHC	none	NGS	NGS	EGFR	yes	AMC	nonSQ
LEMA0137	protocol	57.9493	female	former	adenocarcinoma	4	none	none	unknown	no tissue at LEMA site	unknown	ND	ND	ND	ND	level 3a	ex20ins	wt	wt	wt	nt	nt	nt	wt	none	yes	n.a.	yes	n.a.	yes	none	none	none	NGS	NGS	EGFR	yes	AMC	nonSQ
LEMA0138	protocol	70.9651	female	current	adenocarcinoma	4	22C3	none	80%-90%	n.a.	high (>50%)	ND	ND	ND	ND	level 4	wt	G12S	wt	wt	wt	nt	nt	wt	none	yes	n.a.	yes	n.a.	yes	IHC	none	none	NGS	NGS	KRAS	yes	AMC	nonSQ
LEMA0139	protocol	41.0787	female	never	adenocarcinoma	3	22C3	none	0.05	n.a.	mid (1-49%)	57	ND	ND	ND	level 1	ex19del	wt	wt	wt	wt	wt	wt	wt	TP53 R249S	yes	n.a.	yes	n.a.	yes	IHC	FISH	FISH	NGS	NGS	EGFR	yes	AMC	nonSQ
LEMA0140	protocol	64.0739	female	former	adenocarcinoma	4	SP263	none	0.6	n.a.	high (>50%)	ND	ND	ND	ND	level 1	wt	wt	V600E	wt	nt	nt	nt	wt	TP53 S166*	yes	n.a.	yes	n.a.	yes	none	none	none	NGS	NGS	BRAF V600E	yes	AMC	nonSQ
LEMA0141	protocol	72.0931	male	former	adenosquamous carcinoma	1	22C3	none	0.7	n.a.	high (>50%)	ND	ND	ND	ND	unknown	wt	wt	wt	wt	wt	wt	unknown	wt	TP53 L348fs	yes	n.a.	no	DNA of insufficient quality for ARCHER	yes	IHC	IHC	ARCHER	NGS_RNAPCR	NGS		yes	AMC	nonSQ
LEMA0142	protocol	59.0938	female	former	adenocarcinoma	4	22C3	none	negative	n.a.	low (<1%)	ND	ND	ND	ND	no driver found	wt	wt	wt	wt	wt	wt	wt	wt	none	yes	n.a.	yes	n.a.	yes	IHC	IHC	FISH	NGS_RNAPCR	NGS_FISH		yes	AMC	nonSQ
LEMA0143	protocol	57.6099	female	never	adenocarcinoma	4	22C3	none	0.02	n.a.	mid (1-49%)	ND	ND	ND	ND	unknown	nt	nt	nt	nt	nt	nt	nt	nt	nt	no	insufficient tissue	no	insufficient tissue	no	none	none	none	none	none		no	AMC	nonSQ
LEMA0144	run-in	58.6557	female	current	adenocarcinoma	4	SP263	none	0.5	n.a.	high (>50%)	ND	ND	14	ND	level 4	wt	G12A	wt	wt	nt	nt	nt	wt	none	yes	n.a.	yes	n.a.	yes	none	none	none	NGS	NGS	KRAS	yes	non-AMC	nonSQ
LEMA0145	run-in	61.6947	male	current	adenocarcinoma	4	SP263	none	>50%	n.a.	high (>50%)	ND	ND	ND	ND	level 4	wt	G12V	wt	wt	wt	nt	nt	wt	TP53 R175H, CDKN2A H83L	yes	n.a.	yes	n.a.	yes	IHC	none	none	NGS	NGS	KRAS	yes	non-AMC	nonSQ
LEMA0146	run-in	71.7755	female	never	adenocarcinoma	4	none	none	unknown	no request for PD-L1	unknown	ND	ND	ND	ND	level 1	ex19del	wt	wt	wt	nt	nt	nt	wt	PIK3CA E453K, TP53 C176F	yes	n.a.	yes	n.a.	yes	none	none	none	NGS	NGS	EGFR	yes	non-AMC	nonSQ
LEMA0147	run-in	63.9261	female	current	adenocarcinoma	4	none	none	unknown	no request for PD-L1	unknown	ND	ND	positive	ND	level 3a	wt	G12C	wt	wt	nt	nt	nt	wt	ATM L2890P, RB1 D578T fsTer33	yes	n.a.	yes	n.a.	yes	none	none	none	NGS	NGS	KRAS	yes	non-AMC	nonSQ
LEMA0148	run-in	55.8877	female	current	adenocarcinoma	4	SP263	none	negative	n.a.	low (<1%)	ND	ND	fail	ND	level 3b	wt	wt	K601E	wt	nt	nt	nt	wt	none	yes	n.a.	yes	n.a.	yes	none	none	none	NGS	NGS	BRAF other	yes	non-AMC	nonSQ
LEMA0149	run-in	64.9446	female	never	adenocarcinoma	4	22C3	SP142	>50%	TC<25%_IC0	high (>50%)	sample missing	sample missing	sample missing	sample missing	level 1	wt	wt	wt	wt	fusion (IHC+, FISH 32% break)	wt	wt	wt	RB1 R656W	yes	n.a.	yes	n.a.	yes	IHC_FISH	FISH	FISH	NGS	NGS		yes	non-AMC	nonSQ
LEMA0150	run-in	68.063	female	current	adenocarcinoma	2	22C3	none	>50%	n.a.	high (>50%)	ND	ND	ND	ND	unknown	nt	nt	nt	nt	nt	nt	nt	nt	nt	no	no request for molecular analysis	no	no request for molecular analysis	no	none	none	none	none	none		no	non-AMC	nonSQ
LEMA0151	protocol	54.6311	female	current	NOS	4	22C3	none	5%-10%	n.a.	mid (1-49%)	ND	ND	236	ND	unknown	nt	nt	nt	nt	nt	nt	nt	nt	nt	no	patient died before analysis was completed	no	patient died before analysis was completed	no	none	none	none	none	none		no	AMC	nonSQ
LEMA0152	run-in	68.0219	female	unknown	adenocarcinoma	4	22C3	SP142	>95%	TC>90%_IC>5%	high (>50%)	ND	ND	ND	ND	level 1	ex19del	wt	wt	wt	wt	nt	nt	wt	none	yes	n.a.	yes	n.a.	yes	IHC	none	none	NGS	NGS	EGFR	yes	non-AMC	nonSQ
LEMA0153	protocol	68.4408	female	former	adenocarcinoma	3	22C3	none	0.1	n.a.	mid (1-49%)	ND	ND	ND	ND	level 2	wt	wt	wt	wt	wt	wt	wt	CNV	TP53 R273L	yes	n.a.	yes	n.a.	yes	IHC_ARCHER	IHC_ARCHER	ARCHER	NGS	NGS_FISH	METamp	yes	AMC	nonSQ
LEMA0154	protocol	45.87	male	former	adenocarcinoma	2	SP263	none	negative	n.a.	low (<1%)	fail	fail	fail	fail	unknown	nt	nt	nt	nt	nt	nt	nt	nt	nt	no	no request for molecular analysis	no	no request for molecular analysis	no	none	none	none	none	none		no	AMC	nonSQ
LEMA0155	run-in	63.9671	male	current	adenocarcinoma	3	22C3	SP142	<1%	<1%	low (<1%)	ND	ND	8	ND	no driver found	wt	wt	wt	wt	wt	nt	nt	wt	TP53	yes	n.a.	no	insufficient tissue for ROS1, RET	yes	IHC	none	none	NGS	NGS		yes	non-AMC	nonSQ
LEMA0156	run-in	68.8515	male	current	adenocarcinoma	4	insufficient tissue	none	unknown	n.a.	unknown	ND	ND	ND	ND	unknown	nt	nt	nt	nt	nt	nt	nt	nt	nt	no	insufficient tissue	no	insufficient tissue	no	none	none	none	none	none		no	non-AMC	nonSQ
LEMA0157	run-in	77.9658	male	current	NOS	4	22C3	none	0.05	n.a.	mid (1-49%)	ND	ND	ND	ND	unknown	wt	wt	wt	wt	nt	wt	wt	wt	none	no	no request for ALK	no	no request for ALK	yes	none	FISH	FISH	NGS_RNAPCR	NGS_FISH		no	non-AMC	nonSQ
LEMA0158	protocol	63.1622	male	former	adenocarcinoma	4	22C3	none	<1%	n.a.	low (<1%)	ND	ND	ND	ND	level 4	wt	G12D	wt	wt	wt	wt	nt	wt	TP53 R175H	yes	n.a.	yes	n.a.	yes	IHC	IHC	none	NGS	NGS	KRAS	yes	AMC	nonSQ
LEMA0159	protocol	62.141	female	current	squamous cell carcinoma	4	22C3	none	0.1	n.a.	mid (1-49%)	ND	ND	ND	ND	no driver found	wt	wt	wt	wt	wt	nt	nt	wt	TP53 V157F	yes	n.a.	no	no request for ROS1, RET	yes	IHC	none	none	NGS_RNAPCR	NGS		yes	AMC	SQ
LEMA0160	protocol	76.1752	female	never	squamous cell carcinoma	4	22C3	none	0.9	n.a.	high (>50%)	ND	ND	ND	ND	no driver found	wt	wt	wt	wt	wt	nt	nt	wt	TP53 (2x)	yes	n.a.	no	no request for ROS1, RET	yes	IHC	none	none	NGS	NGS		yes	AMC	SQ
LEMA0161	run-in	79.9863	male	former	adenocarcinoma	4	22C3	none	negative	n.a.	low (<1%)	ND	ND	ND	ND	unknown	wt	wt	wt	wt	nt	nt	nt	wt	none	no	no request for ALK	no	no request for ALK, ROS1, RET	yes	none	none	none	NGS_RNAPCR	NGS		no	non-AMC	nonSQ
LEMA0162	protocol	55.1896	male	never	squamous cell carcinoma	4	22C3	none	0.75	n.a.	high (>50%)	ND	1032	ND	ND	level 1	L858R + T790M + c.2284-4C>G	wt	wt	wt	wt	nt	nt	wt	TP53 L344P	yes	n.a.	yes	n.a.	yes	IHC	none	none	NGS	NGS	EGFR	yes	AMC	SQ
LEMA0163	protocol	69.1061	male	current	NOS	4	22C3	none	<1%	n.a.	low (<1%)	ND	ND	ND	ND	unknown	wt	wt	wt	wt	nt	nt	nt	wt	none	no	insufficient tissue for ALK	no	insufficient tissue for ALK, ROS1, RET	yes	none	none	none	NGS	NGS		no	non-AMC	nonSQ
LEMA0164	protocol	71.2389	male	former	adenocarcinoma	4	22C3	none	0.6	n.a.	high (>50%)	ND	ND	ND	ND	level 1	wt	wt	V600E	wt	wt	wt (IHC+, FISH failed)	nt	wt	none	yes	n.a.	yes	n.a.	yes	IHC	IHC_FISH	none	NGS	NGS	BRAF V600E	yes	AMC	nonSQ
LEMA0165	protocol	64.1588	female	former	adenocarcinoma	1	none	none	unknown	no request for PD-L1	unknown	ND	ND	ND	ND	unknown	nt	nt	nt	nt	nt	nt	nt	nt	nt	no	no request for molecular analysis	no	no request for molecular analysis	no	none	none	none	none	none		no	AMC	nonSQ
LEMA0166	protocol	60.271	female	former	adenocarcinoma	4	22C3	none	0.8	n.a.	high (>50%)	ND	ND	40	ND	level 3a	wt	G12C	wt	wt	wt	nt	nt	wt	none	yes	n.a.	yes	n.a.	yes	IHC	none	none	NGS	NGS	KRAS	yes	AMC	nonSQ
LEMA0167	protocol	62.2697	male	current	adenocarcinoma	3	22C3	none	0.95	n.a.	high (>50%)	sample missing	sample missing	sample missing	sample missing	unknown	nt	nt	nt	nt	wt	nt	nt	nt	nt	no	insufficient material for NGS	no	insufficient material for NGS, ROS1, RET, MET	no	IHC	none	none	none	none		no	AMC	nonSQ
LEMA0168	protocol	74.2669	male	former	squamous cell carcinoma	4	22C3	none	0.05	n.a.	mid (1-49%)	ND	ND	ND	ND	unknown	nt	nt	nt	nt	wt	nt	nt	wt	nt	no	insufficient material for NGS	no	insufficient material for NGS, ROS1, RET, MET	no	IHC	none	none	none	FISH		no	AMC	SQ
LEMA0169	protocol	66.2888	male	former	adenocarcinoma	3	unknown	none	negative	n.a.	low (<1%)	ND	ND	ND	ND	unknown	nt	nt	nt	nt	wt	nt	nt	nt	nt	no	no request for NGS	no	no request for NGS, ROS1, RET, MET	no	IHC	none	none	none	none		no	AMC	nonSQ
LEMA0170	protocol	56.334	male	former	adenocarcinoma	4	22C3	none	0	n.a.	low (<1%)	ND	ND	ND	ND	level 1	wt	wt	wt	wt	fusion (IHC+, FISH+)	wt	wt	wt	ALK I1171N	yes	n.a.	yes	n.a.	yes	IHC_FISH	IHC_FISH	FISH	NGS	NGS		yes	AMC	nonSQ
LEMA0171	protocol	59.3101	female	former	adenocarcinoma	4	22C3	none	0.5	n.a.	high (>50%)	ND	ND	ND	ND	level 1	wt	wt	wt	wt	fusion	wt	nt	wt	TP53 V157F	yes	n.a.	yes	n.a.	yes	IHC_FISH	IHC	none	NGS	NGS		yes	AMC	nonSQ
LEMA0172	protocol	79.3812	female	current	adenocarcinoma	4	22C3	none	0	n.a.	low (<1%)	ND	ND	ND	ND	level 1	ex19del	wt	wt	wt	wt	wt	nt	wt	none	yes	n.a.	yes	n.a.	yes	IHC	IHC	none	NGS	NGS	EGFR	yes	AMC	nonSQ
LEMA0173	protocol	72.3669	male	former	squamous cell carcinoma	3	SP263	none	10%-25%	n.a.	mid (1-49%)	ND	ND	ND	ND	unknown	nt	nt	nt	nt	nt	nt	nt	nt	nt	no	no tissue at LEMA site	no	no tissue at LEMA site	no	none	none	none	none	none		no	AMC	SQ
LEMA0174	protocol	49.306	female	current	adenocarcinoma	4	SP263	none	10%-25%	n.a.	mid (1-49%)	ND	ND	447	ND	level 3a	wt	G12C	wt	wt	wt	wt	nt	wt	DDR2 D125Y, TP53 R337C	yes	n.a.	yes	n.a.	yes	IHC	IHC	none	NGS	NGS	KRAS	yes	AMC	nonSQ
LEMA0175	protocol	72.3121	female	former	adenocarcinoma	1	none	none	unknown	no request for PD-L1	unknown	ND	ND	ND	ND	unknown	nt	nt	nt	nt	nt	nt	nt	nt	nt	no	no request for molecular analysis	no	no request for molecular analysis	no	none	none	none	none	none		no	AMC	nonSQ
LEMA0176	protocol	58.3901	male	former	adenocarcinoma	4	22C3	none	0.3	n.a.	mid (1-49%)	ND	ND	ND	ND	level 1	wt	wt	wt	wt	fusion (IHC3+, ARCHER+)	wt	wt	wt	none	yes	n.a.	yes	n.a.	yes	IHC_ARCHER	IHC_ARCHER	ARCHER	NGS_ARCHER	NGS_ARCHER		yes	AMC	nonSQ
LEMA0177	protocol	73.3908	female	current	adenocarcinoma	4	22C3	none	1	n.a.	high (>50%)	ND	ND	ND	ND	level 4	wt	Q61L	wt	wt	nt	nt	nt	wt	SMAD4 Q116*, TP53 E285*	yes	n.a.	yes	n.a.	yes	none	none	none	NGS	NGS	KRAS	yes	AMC	nonSQ
LEMA0178	protocol	68.4408	female	former	adenocarcinoma	4	22C3	none	0.95	n.a.	high (>50%)	ND	ND	173	ND	level 4	wt	G12A	wt	wt	nt	nt	nt	wt	none	yes	n.a.	yes	n.a.	yes	none	none	none	NGS	NGS	KRAS	yes	AMC	nonSQ
LEMA0179	protocol	72.6571	male	former	adenocarcinoma	2	22C3	none	0.02	n.a.	mid (1-49%)	ND	ND	ND	ND	no driver found	wt	wt	wt	wt	wt	wt (IHC+, ARCHER-)	wt	wt	TP53 c.375G>T	yes	n.a.	yes	n.a.	yes	IHC_ARCHER	IHC_ARCHER	ARCHER	NGS_ARCHER	NGS_FISH		yes	AMC	nonSQ
LEMA0180	protocol	53.4593	male	former	squamous cell carcinoma	3	22C3	none	0.3	n.a.	mid (1-49%)	ND	ND	ND	ND	unknown	wt	wt	wt	wt	nt	nt	wt	wt	none	no	no request for ALK	no	no request for ALK, ROS1	yes	none	none	FISH	NGS_RNAPCR	NGS		no	AMC	SQ
LEMA0181	protocol	79.5017	male	former	adenocarcinoma	4	22C3	none	0.7	n.a.	high (>50%)	ND	ND	ND	ND	no driver found	wt	wt	wt	wt	wt	wt	wt	wt	none	yes	n.a.	yes	n.a.	yes	IHC_ARCHER	ARCHER	ARCHER	NGS_ARCHER	NGS_ARCHER		yes	AMC	nonSQ
LEMA0182	protocol	52.4244	female	current	NOS	4	22C3	none	0.95	n.a.	high (>50%)	ND	ND	831	ND	level 3a	wt	G12C	wt	wt	wt	wt	nt	wt	none	yes	n.a.	yes	n.a.	yes	IHC	IHC	none	NGS	NGS	KRAS	yes	AMC	nonSQ
LEMA0183	protocol	51.3676	female	former	NOS	3	insufficient tissue	none	unknown	n.a.	unknown	ND	ND	ND	ND	unknown	nt	nt	nt	nt	nt	nt	nt	nt	nt	no	insufficient tissue	no	insufficient tissue	no	none	none	none	none	none		no	AMC	nonSQ
LEMA0184	protocol	48.5832	female	never	adenocarcinoma	4	22C3	none	0.9	n.a.	high (>50%)	ND	ND	ND	ND	level 1	wt	wt	wt	wt	wt	wt	fusion (54%)	wt	none	yes	n.a.	yes	n.a.	yes	IHC	FISH	FISH	NGS	NGS	RET	yes	AMC	nonSQ
LEMA0185	protocol	54.6585	male	current	adenocarcinoma	4	22C3	none	negative	n.a.	low (<1%)	ND	ND	ND	ND	no driver found	wt	wt	wt	wt	wt	nt	nt	wt	none	yes	n.a.	no	no request for ROS1, RET	yes	IHC	none	none	NGS	NGS		yes	non-AMC	nonSQ
LEMA0186	protocol	39.8248	female	current	NOS	4	22C3	none	negative	n.a.	low (<1%)	ND	ND	ND	ND	no driver found	wt	wt	wt	wt	wt	nt	nt	wt	none	yes	n.a.	no	insufficient tissue for ROS1, RET	yes	IHC	none	none	NGS_RNAPCR	NGS		yes	non-AMC	nonSQ
LEMA0187	protocol	54.5188	female	former	adenocarcinoma	1	none	none	unknown	no request for PD-L1	unknown	ND	ND	ND	ND	unknown	nt	nt	nt	nt	nt	nt	nt	nt	nt	no	no request for molecular analysis	no	no request for molecular analysis	no	none	none	none	none	none		no	AMC	nonSQ
LEMA0188	protocol	76.731	male	former	adenocarcinoma	1	22C3	none	0.02	n.a.	mid (1-49%)	ND	ND	ND	ND	no driver found	wt	wt	wt	wt	wt	wt	wt	wt	PIK3CA E542K, ATM Q1689H, TP53 R273L	yes	n.a.	yes	n.a.	yes	IHC_ARCHER	IHC_ARCHER	ARCHER	NGS_ARCHER	NGS_FISH		yes	AMC	nonSQ
LEMA0189	protocol	81.6564	female	former	squamous cell carcinoma	2	22C3	none	0	n.a.	low (<1%)	ND	ND	ND	ND	unknown	nt	nt	nt	nt	nt	nt	nt	nt	nt	no	no request for molecular analysis	no	no request for molecular analysis	no	none	none	none	none	none		no	AMC	SQ
LEMA0190	protocol	58.6776	female	never	adenocarcinoma	4	22C3	none	0	n.a.	low (<1%)	ND	142	ND	ND	level 1	L858R	wt	wt	wt	nt	nt	nt	wt	none	yes	n.a.	yes	n.a.	yes	none	none	none	NGS	NGS	EGFR	yes	AMC	nonSQ
LEMA0191	protocol	59.8138	male	never	adenocarcinoma	3	22C3	none	<1%	n.a.	low (<1%)	ND	ND	ND	ND	level 1	L858R	wt	wt	wt	wt	wt	wt	wt	SMAD4 R361H, TP53 R213Q	yes	n.a.	yes	n.a.	yes	IHC_ARCHER	IHC_ARCHER	ARCHER	NGS_ARCHER	NGS_FISH	EGFR	yes	AMC	nonSQ
LEMA0192	protocol	64.7337	female	former	squamous cell carcinoma	1	insufficient tissue	none	unknown	n.a.	unknown	ND	ND	ND	ND	unknown	nt	nt	nt	nt	nt	nt	nt	nt	nt	no	insufficient tissue	no	insufficient tissue	no	none	none	none	none	none		no	AMC	SQ
LEMA0193	protocol	75.77	male	former	adenocarcinoma	4	22C3	none	0	n.a.	low (<1%)	ND	ND	ND	ND	level 1	L861Q + G719A	wt	wt	wt	wt	wt	nt	wt	none	yes	n.a.	yes	n.a.	yes	IHC	IHC	none	NGS	NGS	EGFR	yes	AMC	nonSQ
LEMA0194	protocol	65.859	female	current	adenocarcinoma	1	22C3	none	0.05	n.a.	mid (1-49%)	ND	ND	ND	ND	level 1	ex19del	wt	wt	wt	nt	nt	nt	wt	TP53 R267Tfs*5	yes	n.a.	yes	n.a.	yes	none	none	none	NGS	NGS	EGFR	yes	AMC	nonSQ
LEMA0195	protocol	75.8522	female	never	adenocarcinoma	4	22C3	none	negative	n.a.	low (<1%)	134	ND	ND	ND	level 1	ex19del	wt	wt	wt	wt	wt	nt	wt	none	yes	n.a.	yes	n.a.	yes	IHC	IHC	none	NGS	NGS	EGFR	yes	AMC	nonSQ
LEMA0196	protocol	66.8857	female	former	adenocarcinoma	1	22C3	none	0.7	n.a.	high (>50%)	ND	ND	ND	ND	level 1	wt	wt	wt	wt	fusion EML4-ALK	wt (IHC+, ARCHER-)	wt	wt	none	yes	n.a.	yes	n.a.	yes	IHC_ARCHER	IHC_ARCHER	ARCHER	NGS_ARCHER	NGS_FISH		yes	AMC	nonSQ
LEMA0197	protocol	63.9261	female	former	adenocarcinoma	1	none	none	unknown	no request for PD-L1	unknown	ND	ND	ND	ND	level 3a	wt	G12C	wt	wt	nt	nt	nt	wt	none	yes	n.a.	yes	n.a.	yes	none	none	none	NGS	NGS	KRAS	yes	AMC	nonSQ
LEMA0198	protocol	63.1595	male	current	NOS	3	22C3	none	0.3	n.a.	mid (1-49%)	ND	ND	ND	ND	no driver found	wt	wt	wt	wt	wt	nt	nt	wt	none	yes	n.a.	no	insufficient tissue for ROS1, RET	yes	IHC	none	none	NGS	NGS		yes	non-AMC	nonSQ
LEMA0199	protocol	63.0637	female	never	adenocarcinoma	4	22C3	none	negative	n.a.	low (<1%)	131	ND	ND	9	level 1	ex19del: E746-752ELREATS>V	wt	wt	wt	wt	nt	nt	wt	none	yes	n.a.	yes	n.a.	yes	IHC	none	none	NGS	NGS	EGFR	yes	non-AMC	nonSQ
LEMA0200	run-in	74.6229	male	former	adenocarcinoma	4	SP263	none	negative	n.a.	low (<1%)	sample missing	sample missing	sample missing	sample missing	unknown	nt	nt	nt	nt	wt	nt	nt	nt	nt	no	no request for NGS	no	no request for NGS	no	IHC	none	none	none	none		no	non-AMC	nonSQ
LEMA0201	protocol	66.1273	female	current	squamous cell carcinoma	1	insufficient tissue	none	unknown	n.a.	unknown	ND	ND	ND	ND	unknown	nt	nt	nt	nt	nt	nt	nt	nt	nt	no	no tissue	no	no tissue	no	none	none	none	none	none		no	non-AMC	SQ
LEMA0202	protocol	63.1376	female	former	adenocarcinoma	4	22C3	none	<1%	n.a.	low (<1%)	ND	ND	fail	ND	level 4	wt	G13D	wt	wt	wt	nt	nt	wt	none	yes	n.a.	yes	n.a.	yes	IHC	none	none	NGS	NGS	KRAS	yes	non-AMC	nonSQ
LEMA0203	protocol	90.2998	male	former	adenocarcinoma	3	22C3	none	0.1	n.a.	mid (1-49%)	ND	ND	88	ND	level 3a	wt	G12C	wt	wt	wt	nt	nt	wt	none	yes	n.a.	yes	n.a.	yes	IHC	none	none	NGS	NGS	KRAS	yes	non-AMC	nonSQ
LEMA0204	protocol	76.1807	male	former	squamous cell carcinoma	3	insufficient tissue	none	unknown	n.a.	unknown	ND	ND	ND	ND	unknown	nt	nt	nt	nt	nt	nt	nt	nt	nt	no	insufficient tissue	no	insufficient tissue	no	none	none	none	none	none		no	non-AMC	SQ
LEMA0205	protocol	54.9405	male	current	adenocarcinoma	3	22C3	none	0.8	n.a.	high (>50%)	ND	ND	ND	ND	no driver found	wt	wt	wt	wt	wt	wt	wt	wt	none	yes	n.a.	yes	n.a.	yes	IHC	FISH	FISH	NGS	NGS_FISH		yes	non-AMC	nonSQ
LEMA0206	protocol	60.3723	female	never	adenocarcinoma	4	insufficient tissue	none	unknown	n.a.	unknown	ND	1104	ND	ND	level 1	L858R + CNV	wt	wt	wt	nt	nt	nt	CNV	none	yes	n.a.	yes	n.a.	yes	none	none	none	NGS	NGS	EGFR	yes	non-AMC	nonSQ
LEMA0207	protocol	76.6489	male	current	adenocarcinoma	3	insufficient tissue	none	unknown	n.a.	unknown	ND	ND	ND	ND	unknown	nt	nt	nt	nt	nt	nt	nt	nt	nt	no	insufficient tissue	no	insufficient tissue	no	none	none	none	none	none		no	AMC	nonSQ
LEMA0208	protocol	78.3929	female	current	adenocarcinoma	1	insufficient tissue	none	unknown	n.a.	unknown	ND	ND	ND	ND	unknown	nt	nt	nt	nt	nt	nt	nt	nt	nt	no	insufficient tissue	no	insufficient tissue	no	none	none	none	none	none		no	non-AMC	nonSQ
LEMA0209	protocol	62.5435	female	former	adenocarcinoma	4	22C3	none	0.9	n.a.	high (>50%)	ND	ND	45	ND	level 3a	wt	G12C	wt	wt	wt	nt	nt	wt	none	yes	n.a.	yes	n.a.	yes	IHC	none	none	NGS	NGS	KRAS	yes	non-AMC	nonSQ
LEMA0210	run-in	76.9281	male	current	adenocarcinoma	4	SP263	none	<1%	n.a.	low (<1%)	ND	ND	ND	ND	no driver found	wt	wt	wt	wt	wt	nt	nt	wt	PIK3CA E542K, TP53 V173I, SMAD4 Y513*	yes	n.a.	no	no request for ROS1, RET	yes	IHC	none	none	NGS	NGS		yes	non-AMC	nonSQ
LEMA0211	protocol	62.8063	male	former	squamous cell carcinoma	3	22C3	none	0.3	n.a.	mid (1-49%)	ND	ND	ND	ND	no driver found	wt	wt	wt	wt	wt	wt	wt	wt	none	yes	n.a.	yes	n.a.	yes	IHC	FISH	FISH	NGS_RNAPCR	NGS_FISH		yes	non-AMC	SQ
LEMA0212	run-in	75.0226	male	unknown	adenocarcinoma	4	22C3	SP142	<1%	TC<1%_IC<1%	low (<1%)	ND	ND	ND	ND	no driver found	wt	wt	wt	wt	wt	nt	nt	wt	TP53 V157VS	yes	n.a.	no	insufficient tissue for ROS1, RET	yes	IHC	none	none	NGS	NGS		yes	non-AMC	nonSQ
LEMA0213	protocol	66.0397	female	former	adenocarcinoma	1	none	none	unknown	no request for PD-L1	unknown	ND	ND	ND	ND	level 3a	ex20ins (non-FQEA)	wt	wt	wt	nt	nt	nt	wt	none	yes	n.a.	yes	n.a.	yes	none	none	none	NGS	NGS	EGFR	yes	non-AMC	nonSQ
LEMA0214	run-in	69.8207	male	current	adenocarcinoma	4	22C3	none	negative	n.a.	low (<1%)	ND	ND	ND	ND	level 4	wt	wt	G469A	wt	wt	wt	nt	wt	none	yes	n.a.	yes	n.a.	yes	IHC	IHC	none	NGS	NGS	BRAF other	yes	non-AMC	nonSQ
LEMA0215	run-in	70.8309	female	current	adenocarcinoma	4	22C3	none	>90%	n.a.	high (>50%)	ND	ND	ND	ND	level 3a	CNV	G12C	wt	wt	wt	wt	nt	wt	none	yes	n.a.	yes	n.a.	yes	IHC	IHC	none	NGS	NGS	KRAS	yes	non-AMC	nonSQ
LEMA0216	run-in	73.87	female	former	adenocarcinoma	3	none	none	unknown	no request for PD-L1	unknown	ND	ND	ND	ND	unknown	nt	nt	nt	nt	nt	nt	nt	nt	nt	no	no request for molecular analysis	no	no request for molecular analysis	no	none	none	none	none	none		no	non-AMC	nonSQ
LEMA0217	run-in	63.0226	female	unknown	adenocarcinoma	4	22C3	none	<1%	n.a.	low (<1%)	ND	ND	ND	ND	unknown	wt	wt	wt	wt	nt	nt	nt	wt	none	no	no request for ALK	no	no request for ALK, ROS1, RET	yes	none	none	none	NGS_RNAPCR	NGS		no	non-AMC	nonSQ
LEMA0218	run-in	55.9343	male	former	adenocarcinoma	4	unknown	none	0.49	n.a.	mid (1-49%)	ND	ND	451	ND	level 3a	wt	G12C	wt	wt	wt	wt	nt	wt	none	yes	n.a.	yes	n.a.	yes	IHC	IHC	none	NGS	NGS	KRAS	yes	non-AMC	nonSQ
LEMA0219	run-in	60.9473	female	unknown	adenocarcinoma	3	none	none	unknown	no request for PD-L1	unknown	ND	ND	ND	ND	level 3a	wt	G12C	wt	wt	nt	nt	nt	wt	none	yes	n.a.	yes	n.a.	yes	none	none	none	NGS	NGS	KRAS	yes	non-AMC	nonSQ
LEMA0220	run-in	66.9651	male	former	adenocarcinoma	4	unknown	none	60%-70%	n.a.	high (>50%)	ND	ND	1353	ND	level 3a	wt	G12C	wt	wt	wt	wt	nt	wt	TP53 R248Q	yes	n.a.	yes	n.a.	yes	IHC	IHC	none	NGS	NGS	KRAS	yes	non-AMC	nonSQ
LEMA0221	run-in	70.0698	male	former	adenocarcinoma	3	none	none	unknown	no request for PD-L1	unknown	ND	ND	ND	ND	unknown	nt	nt	nt	nt	nt	nt	nt	nt	nt	no	no request for molecular analysis	no	no request for molecular analysis	no	none	none	none	none	none		no	non-AMC	nonSQ
LEMA0222	run-in	72.0986	male	current	adenocarcinoma	4	unknown	none	negative	n.a.	low (<1%)	ND	ND	ND	ND	level 1	T790M	wt	wt	wt	wt	wt	nt	wt	none	yes	n.a.	yes	n.a.	yes	IHC	IHC	none	NGS	NGS	EGFR	yes	non-AMC	nonSQ
LEMA0223	run-in	53.1198	female	former	adenocarcinoma	4	unknown	none	negative	n.a.	low (<1%)	ND	ND	ND	ND	level 4	wt	Q61H	wt	wt	wt	wt	nt	wt	TP53	yes	n.a.	yes	n.a.	yes	IHC	IHC	none	NGS	NGS	KRAS	yes	non-AMC	nonSQ
LEMA0224	run-in	39.1211	female	former	adenocarcinoma	4	unknown	none	negative	n.a.	low (<1%)	ND	ND	ND	ND	level 1	L858R	wt	wt	wt	wt	wt	nt	wt	TP53 R175H, CTNNB S37F	yes	n.a.	yes	n.a.	yes	IHC	IHC	none	NGS_RNAPCR	NGS	EGFR	yes	non-AMC	nonSQ
LEMA0225	run-in	67.1266	male	former	adenocarcinoma	4	unknown	none	negative	n.a.	low (<1%)	ND	ND	105	ND	level 4	wt	G12D	wt	wt	wt	wt	nt	wt	none	yes	n.a.	yes	n.a.	yes	IHC	IHC	none	NGS	NGS	KRAS	yes	non-AMC	nonSQ
LEMA0226	run-in	79.1403	male	former	adenocarcinoma	1	none	none	unknown	no request for PD-L1	unknown	fail	fail	fail	fail	unknown	nt	nt	nt	nt	nt	nt	nt	nt	nt	no	no request for molecular analysis	no	no request for molecular analysis	no	none	none	none	RNAPCR	none		no	non-AMC	nonSQ
LEMA0227	run-in	70.2177	male	unknown	adenocarcinoma	1	none	none	unknown	no request for PD-L1	unknown	ND	ND	ND	ND	unknown	nt	nt	nt	nt	nt	nt	nt	nt	nt	no	no request for molecular analysis	no	no request for molecular analysis	no	none	none	none	RNAPCR	none		no	non-AMC	nonSQ
LEMA0228	run-in	79.1759	female	former	adenocarcinoma	4	22C3	none	>50%	n.a.	high (>50%)	ND	ND	ND	ND	level 1	wt	wt	wt	wt	wt	wt	nt	ex14skip	none	yes	n.a.	yes	n.a.	yes	IHC	IHC	none	NGS_RNAPCR	NGS	METex14	yes	non-AMC	nonSQ
LEMA0229	protocol	53.3936	male	current	adenocarcinoma	4	insufficient tissue	none	unknown	n.a.	unknown	ND	ND	ND	ND	no driver found	wt	wt	wt	wt	wt	unknown (FISH failed)	unknown (FISH failed)	wt	TP53 Q110R	yes	n.a.	no	FISH failed (ROS1, RET)	yes	IHC	FISH	FISH	NGS	NGS		yes	non-AMC	nonSQ
LEMA0230	run-in	60.2546	male	unknown	adenocarcinoma	1	none	none	unknown	no request for PD-L1	unknown	ND	ND	ND	ND	unknown	nt	nt	nt	nt	nt	nt	nt	nt	nt	no	no request for molecular analysis	no	no request for molecular analysis	no	none	none	none	RNAPCR	none		no	non-AMC	nonSQ
LEMA0231	run-in	70.2669	male	unknown	adenocarcinoma	4	22C3	none	>90%	n.a.	high (>50%)	ND	ND	ND	ND	level 4	wt	G12A	wt	wt	wt	wt	nt	wt	none	yes	n.a.	yes	n.a.	yes	IHC	IHC	none	NGS	NGS	KRAS	yes	non-AMC	nonSQ
LEMA0232	protocol	78.4422	female	former	adenocarcinoma	3	insufficient tissue	none	unknown	n.a.	unknown	ND	ND	721	ND	unknown	nt	nt	nt	nt	nt	nt	nt	nt	nt	no	insufficient tissue	no	insufficient tissue	no	none	none	none	none	none		no	non-AMC	nonSQ
LEMA0233	protocol	80.1643	male	former	adenocarcinoma	3	22C3	SP142	<1%	TC0_IC0	low (<1%)	ND	ND	ND	ND	level 1	L858R	wt	wt	wt	wt	nt	nt	wt	none	yes	n.a.	yes	n.a.	yes	IHC	none	none	NGS	NGS	EGFR	yes	non-AMC	nonSQ
LEMA0234	protocol	78.2943	female	never	adenocarcinoma	4	unknown	none	5%-10%	n.a.	mid (1-49%)	ND	ND	57	ND	level 4	wt	G12V	wt	wt	wt	nt	nt	wt	none	yes	n.a.	yes	n.a.	yes	IHC	none	none	NGS	NGS	KRAS	yes	non-AMC	nonSQ
LEMA0235	protocol	63.1403	female	former	adenocarcinoma	3	22C3	SP263	10%-25%	1%-5%	mid (1-49%)	fail	fail	fail	fail	no driver found	wt	wt	wt	wt	wt	wt	wt	wt	TP53 A159P, PTEN G293*	yes	n.a.	yes	n.a.	yes	IHC	FISH	FISH	NGS_RNAPCR	NGS		yes	non-AMC	nonSQ
LEMA0236	protocol	74.204	female	former	adenocarcinoma	3	22C3	SP142	0.2	TC0_IC1	mid (1-49%)	ND	ND	ND	ND	level 3a	wt	G12C	wt	wt	wt	wt	nt	wt	none	yes	n.a.	yes	n.a.	yes	IHC	IHC	none	NGS_RNAPCR	NGS	KRAS	yes	non-AMC	nonSQ
LEMA0237	protocol	52.1643	female	current	adenocarcinoma	4	22C3	SP142	>80%	TC<1%_IC<1%	high (>50%)	ND	ND	878	ND	level 3a	wt	G12C	wt	wt	wt	nt	nt	wt	none	yes	n.a.	yes	n.a.	yes	IHC	none	none	NGS	NGS	KRAS	yes	non-AMC	nonSQ
LEMA0238	protocol	65.2402	male	unknown	unknown	4	insufficient tissue	none	unknown	n.a.	unknown	ND	ND	3546	ND	unknown	nt	nt	nt	nt	nt	nt	nt	nt	nt	no	no biopsy taken, patient died 15 days after informed consent	no	no biopsy taken, patient died 15 days after informed consent	no	none	none	none	none	none		no	non-AMC	nonSQ
LEMA0239	protocol	65.1773	male	unknown	adenocarcinoma	4	22C3	SP142	1	TC75%	high (>50%)	ND	ND	289	ND	level 3a	wt	G12C	wt	wt	wt	nt	nt	wt	TP53 R337L	yes	n.a.	yes	n.a.	yes	IHC	none	none	NGS	NGS	KRAS	yes	non-AMC	nonSQ
LEMA0240	protocol	76.293	male	unknown	adenocarcinoma	4	SP263	none	>50%	n.a.	high (>50%)	ND	ND	ND	ND	level 1	wt	wt	V600E	wt	nt	nt	nt	wt	TP53 R196*	yes	n.a.	yes	n.a.	yes	none	none	none	NGS	NGS	BRAF V600E	yes	non-AMC	nonSQ
LEMA0241	protocol	81.2567	female	unknown	adenocarcinoma	4	22C3	SP142	85%-90%	0.2	high (>50%)	ND	131	ND	ND	level 1	L858R	wt	wt	CNV	wt	nt	nt	wt	ATM R2719C	yes	n.a.	yes	n.a.	yes	IHC	none	none	NGS	NGS	EGFR	yes	non-AMC	nonSQ
LEMA0242	protocol	71.2772	male	unknown	sarcomatoid carcinoma	4	22C3	SP142	0.7	0	high (>50%)	ND	ND	338	ND	level 4	wt	G12A	wt	wt	nt	nt	nt	wt	AKT1 E17K	yes	n.a.	yes	n.a.	yes	none	none	none	NGS	NGS	KRAS	yes	non-AMC	nonSQ
LEMA0243	protocol	75.2307	female	unknown	squamous cell carcinoma	4	SP263	none	<1%	n.a.	low (<1%)	ND	ND	ND	ND	unknown	wt	wt	wt	wt	nt	nt	nt	wt	TP53 c.468_469delCG, CDKN2A D108Y	no	no request for ALK	no	no request for ALK, ROS1, RET	yes	none	none	none	NGS	NGS		no	non-AMC	SQ
LEMA0244	protocol	52.4079	male	current	LCNEC	4	insufficient tissue	none	unknown	n.a.	unknown	ND	ND	ND	ND	unknown	nt	nt	nt	nt	nt	nt	nt	nt	nt	no	insufficient tissue	no	insufficient tissue	no	none	none	none	none	none		no	non-AMC	nonSQ
LEMA0245	protocol	61.4073	male	current	squamous cell carcinoma	3	22C3	none	<1%	n.a.	low (<1%)	ND	ND	ND	ND	unknown	nt	nt	nt	nt	nt	nt	nt	nt	nt	no	no request for molecular analysis	no	no request for molecular analysis	no	none	none	none	none	none		no	non-AMC	SQ
LEMA0246	protocol	67.217	female	unknown	adenocarcinoma	4	22C3	SP142	<1%	TC<1%	low (<1%)	ND	ND	ND	ND	level 4	wt	Q61H	wt	wt	wt	nt	nt	wt	TP53 G245C, TP53 G154V, PDFGRA P567Q, CDKN2A A121T	yes	n.a.	yes	n.a.	yes	IHC	none	none	NGS_RNAPCR	NGS	KRAS	yes	non-AMC	nonSQ
LEMA0247	protocol	71.6769	male	unknown	sarcomatoid carcinoma	3	22C3	SP142	0.95	0.03	high (>50%)	ND	ND	ND	ND	level 1	wt	wt	wt	wt	nt	wt	break 19% single red	wt	TP53	yes	n.a.	yes	n.a.	yes	none	FISH	FISH	NGS	NGS	RET	yes	non-AMC	nonSQ
LEMA0248	protocol	68.1752	male	unknown	adenocarcinoma	4	SP263	none	0.01	n.a.	mid (1-49%)	ND	ND	ND	ND	no driver found	wt	wt	wt	wt	wt	wt	wt	wt	RB1 R656W, TP53 R158L, SMAD4 T349I	yes	n.a.	yes	n.a.	yes	IHC	FISH	FISH	NGS	NGS		yes	non-AMC	nonSQ
LEMA0249	protocol	64.2738	male	unknown	adenocarcinoma	4	22C3	SP142	1	0.6	high (>50%)	ND	ND	57	ND	level 4	wt	G12V	wt	wt	wt	nt	nt	wt	TP53 C176F, AKT1 E17K	yes	n.a.	yes	n.a.	yes	IHC	none	none	NGS	NGS	KRAS	yes	non-AMC	nonSQ
LEMA0250	protocol	75.1786	female	unknown	sarcomatoid carcinoma	4	22C3	SP142	1	TC20%_IC<1%	high (>50%)	ND	ND	ND	ND	no driver found	wt	wt	wt	wt	wt	wt	wt	wt	TP53 C238Y	yes	n.a.	yes	n.a.	yes	IHC	FISH	FISH	NGS	NGS		yes	non-AMC	nonSQ
LEMA0251	protocol	60.1916	male	unknown	adenocarcinoma	4	22C3	SP142	0	TC0%	low (<1%)	ND	ND	ND	ND	no driver found	wt	wt	wt	wt	wt	wt	wt	wt	none	yes	n.a.	yes	n.a.	yes	IHC	IHC	FISH	NGS	NGS		yes	non-AMC	nonSQ
LEMA0252	protocol	81.5989	female	unknown	unknown	4	insufficient tissue	none	unknown	no tissue	unknown	199	ND	ND	ND	unknown	nt	nt	nt	nt	nt	nt	nt	nt	nt	no	no tissue	no	no tissue	no	none	none	none	none	none		no	non-AMC	nonSQ
LEMA0253	protocol	76.1807	female	unknown	squamous cell carcinoma	3	unknown	none	negative	n.a.	low (<1%)	ND	ND	ND	ND	unknown	nt	nt	nt	nt	nt	nt	nt	nt	nt	no	no request for molecular analysis	no	no request for molecular analysis	no	none	none	none	RNAPCR	none		no	non-AMC	SQ
LEMA0254	protocol	78.538	male	unknown	squamous cell carcinoma	3	unknown	none	negative	n.a.	low (<1%)	ND	ND	ND	ND	unknown	wt	wt	wt	wt	nt	wt	wt	wt	none	no	no request for ALK	no	no request for ALK	yes	none	FISH	FISH	NGS	NGS		no	non-AMC	SQ
LEMA0255	protocol	52.5202	female	current	adenocarcinoma	4	SP263	none	<1%	n.a.	low (<1%)	ND	ND	ND	ND	level 4	wt	Q61H	wt	wt	wt	nt	nt	wt	TP53 C176F, AKT1 E17K	yes	n.a.	yes	n.a.	yes	IHC	none	none	NGS	NGS	KRAS	yes	non-AMC	nonSQ
LEMA0256	protocol	60.4627	male	current	adenocarcinoma	4	22C3	SP142	<1%	TC<1%	low (<1%)	ND	ND	ND	ND	no driver found	wt	wt	wt	wt	wt	wt	wt	wt	PTPN11 G503V, STK11 P179L	yes	n.a.	yes	n.a.	yes	IHC	FISH	FISH	NGS	NGS_FISH		yes	non-AMC	nonSQ
LEMA0257	protocol	84.4271	female	unknown	adenocarcinoma	4	insufficient tissue	none	unknown	n.a.	unknown	ND	ND	ND	ND	unknown	wt	wt	wt	wt	nt	nt	nt	wt	none	no	insufficient tissue for ALK	no	insufficient tissue for ALK, ROS1, RET	yes	none	none	none	NGS	NGS		no	non-AMC	nonSQ
LEMA0258	protocol	66.4257	female	current	adenocarcinoma	4	22C3	SP142	0	0	low (<1%)	ND	ND	ND	ND	level 4	wt	Q61H	wt	wt	wt	nt	nt	wt	none	yes	n.a.	yes	n.a.	yes	IHC	none	none	NGS	NGS	KRAS	yes	non-AMC	nonSQ
LEMA0259	protocol	84.4463	male	unknown	squamous cell carcinoma	3	none	none	unknown	no request for PD-L1	unknown	ND	ND	ND	ND	unknown	nt	nt	nt	nt	nt	nt	nt	nt	nt	no	no request for molecular analysis	no	no request for molecular analysis	no	none	none	none	none	none		no	non-AMC	SQ
LEMA0260	protocol	63.4251	male	current	squamous cell carcinoma	4	22C3	SP142	0.2	<1%	mid (1-49%)	ND	ND	ND	ND	no driver found	wt	wt	wt	wt	wt	wt	unknown (FISH failed)	wt	PIK3CA K720T, TP53 R248L	yes	n.a.	no	FISH failed (RET)	yes	IHC	FISH	FISH	NGS_RNAPCR	NGS		yes	non-AMC	SQ
LEMA0261	protocol	68.0383	male	former	adenocarcinoma	1	insufficient tissue	none	unknown	n.a.	unknown	ND	ND	ND	ND	unknown	nt	nt	nt	nt	nt	nt	nt	nt	nt	no	insufficient tissue	no	insufficient tissue	no	none	none	none	none	none		no	non-AMC	nonSQ
LEMA0262	protocol	71.603	male	unknown	adenocarcinoma	4	22C3	SP142	<1%	0	low (<1%)	ND	ND	positive	ND	level 4	wt	G12V	wt	wt	wt	nt	nt	wt	TP53	yes	n.a.	yes	n.a.	yes	IHC	none	none	NGS	NGS	KRAS	yes	non-AMC	nonSQ
LEMA0263	protocol	57.4839	female	unknown	adenocarcinoma	4	none	none	unknown	no request for PD-L1	unknown	ND	ND	ND	ND	level 4	wt	G12V	wt	wt	wt	nt	nt	wt	none	yes	n.a.	yes	n.a.	yes	IHC	none	none	NGS	NGS	KRAS	yes	non-AMC	nonSQ
LEMA0264	protocol	75.5811	male	unknown	NOS	3	none	none	unknown	no request for PD-L1	unknown	ND	ND	ND	ND	unknown	nt	nt	nt	nt	nt	nt	nt	nt	nt	no	no request for molecular analysis	no	no request for molecular analysis	no	none	none	none	none	none		no	non-AMC	nonSQ
LEMA0265	protocol	72.9637	male	current	adenocarcinoma	4	none	none	unknown	patient died 4 days after biopsy	unknown	ND	ND	ND	ND	unknown	nt	nt	nt	nt	wt	nt	nt	nt	nt	no	patient died 4 days after biopsy	no	patient died 4 days after biopsy	no	IHC	none	none	none	none		no	non-AMC	nonSQ
LEMA0266	protocol	48.4654	female	current	adenocarcinoma	4	22C3	SP142	>80%	15%-20%	high (>50%)	ND	ND	ND	ND	no driver found	wt	wt	wt	wt	wt	wt	wt	wt	TP53 A70G, GNAS H220T fsTer22	yes	n.a.	yes	n.a.	yes	IHC	FISH	FISH	NGS	NGS		yes	non-AMC	nonSQ
LEMA0267	protocol	76.5996	male	unknown	adenocarcinoma	4	22C3	SP142	0.4	0.01	mid (1-49%)	ND	ND	19	ND	no driver found	wt	wt	wt	wt	wt	wt	wt	wt	RB1 R656W	yes	n.a.	yes	n.a.	yes	IHC	FISH	FISH	NGS	NGS		yes	non-AMC	nonSQ
LEMA0268	protocol	60.5366	female	unknown	adenocarcinoma	4	22C3	SP142	0.15	1%-2%	mid (1-49%)	ND	ND	542	ND	level 4	wt	G12S	wt	wt	wt	nt	nt	wt	TP53 G245V, CDKN2A A121T	yes	n.a.	yes	n.a.	yes	IHC	none	none	NGS	NGS	KRAS	yes	non-AMC	nonSQ
LEMA0269	protocol	71.499	female	unknown	adenocarcinoma	4	22C3	SP142	0.8	0.6	high (>50%)	ND	ND	ND	ND	level 4	wt	Q61K	wt	wt	wt	nt	nt	wt	none	yes	n.a.	yes	n.a.	yes	IHC	none	none	NGS	NGS	KRAS	yes	non-AMC	nonSQ
LEMA0270	protocol	77.9767	female	former	adenocarcinoma	4	22C3	SP142	0	0	low (<1%)	ND	ND	ND	ND	level 2	wt	wt	wt	V777L	wt	wt	nt	wt	RB1	yes	n.a.	yes	n.a.	yes	IHC	IHC	none	NGS	NGS	ERBB2	yes	non-AMC	nonSQ
LEMA0271	protocol	65.8453	male	unknown	adenocarcinoma	4	22C3	SP142	<1%	TC0_IC0	low (<1%)	sample missing	sample missing	sample missing	sample missing	level 4	wt	G12A	wt	wt	wt	nt	nt	wt	STK11, CDKN2A	yes	n.a.	yes	n.a.	yes	IHC	none	none	NGS	NGS	KRAS	yes	non-AMC	nonSQ
LEMA0272	protocol	36.8679	male	former	adenocarcinoma	4	22C3	SP142	0.95	TC30%_ICgering	high (>50%)	ND	ND	ND	ND	no driver found	wt	wt	wt	wt	wt	wt	wt	wt	TP53 V172F, CDKN2A c.151-1G>T	yes	n.a.	yes	n.a.	yes	IHC	FISH	FISH	NGS	NGS		yes	non-AMC	nonSQ
LEMA0273	protocol	74.6776	male	unknown	unknown	4	insufficient tissue	none	unknown	n.a.	unknown	ND	ND	2098	ND	unknown	nt	nt	nt	nt	nt	nt	nt	nt	nt	no	no tissue	no	no tissue	no	none	none	none	none	none		no	non-AMC	nonSQ
LEMA0274	protocol	50.7953	female	unknown	adenocarcinoma	4	22C3	SP142	<1%	TC<1%_IC0	low (<1%)	ND	ND	ND	ND	no driver found	wt	wt	wt	wt	wt	nt	nt	wt	TP53	yes	n.a.	no	insufficient tissue for ROS1, RET	yes	IHC	none	none	NGS	NGS		yes	non-AMC	nonSQ
LEMA0275	run-in	58.9295	female	former	adenocarcinoma	4	SP263	none	1%-2%	n.a.	mid (1-49%)	ND	ND	ND	ND	no driver found	wt	wt	wt	wt	wt	wt	wt	wt	none	yes	n.a.	yes	n.a.	yes	IHC	FISH	FISH	NGS	NGS		yes	non-AMC	nonSQ
LEMA0276	run-in	70.9651	male	current	adenocarcinoma	4	SP263	none	<1%	n.a.	low (<1%)	ND	ND	ND	ND	no driver found	wt	wt	wt	wt	wt	wt	wt	wt	none	yes	n.a.	yes	n.a.	yes	IHC	FISH	FISH	NGS	NGS_FISH		yes	non-AMC	nonSQ
LEMA0277	run-in	68.9884	female	former	adenocarcinoma	4	unknown	none	1%-2%	n.a.	mid (1-49%)	ND	ND	732	ND	level 4	wt	G12A	wt	wt	nt	nt	nt	wt	RB1, STK11	yes	n.a.	yes	n.a.	yes	none	none	none	NGS	NGS	KRAS	yes	non-AMC	nonSQ
LEMA0278	run-in	74.0096	male	former	adenocarcinoma	3	SP263	none	<1%	n.a.	low (<1%)	ND	ND	ND	ND	level 3a	wt	G12C	wt	wt	nt	nt	nt	wt	none	yes	n.a.	yes	n.a.	yes	none	none	none	NGS	NGS	KRAS	yes	non-AMC	nonSQ
LEMA0279	run-in	58.1246	female	current	adenocarcinoma	3	none	none	unknown	n.a.	unknown	ND	ND	ND	ND	unknown	nt	nt	nt	nt	nt	nt	nt	nt	nt	no	no request for molecular analysis	no	no request for molecular analysis	no	none	none	none	none	none		no	non-AMC	nonSQ
LEMA0280	run-in	74.1355	female	former	adenocarcinoma	4	SP263	none	<1%	n.a.	low (<1%)	ND	ND	ND	ND	level 1	L858R	wt	wt	wt	nt	nt	nt	wt	TP53	yes	n.a.	yes	n.a.	yes	none	none	none	NGS	NGS	EGFR	yes	non-AMC	nonSQ
LEMA0281	protocol	84.9582	male	former	adenocarcinoma	4	SP263	none	<1%	n.a.	low (<1%)	ND	ND	26	ND	level 3a	wt	G12C	wt	wt	wt	nt	nt	wt	none	yes	n.a.	yes	n.a.	yes	IHC	none	none	NGS	NGS	KRAS	yes	non-AMC	nonSQ
LEMA0282	protocol	50.0999	male	current	unknown	4	none	none	unknown	no tissue	unknown	15	ND	ND	ND	unknown	nt	nt	nt	nt	nt	nt	nt	nt	nt	no	no tissue	no	no tissue	no	none	none	none	none	none		no	non-AMC	nonSQ
LEMA0283	protocol	64.7721	male	unknown	adenocarcinoma	3	22C3	SP142	>50%	TC<1%_IC<2%	high (>50%)	ND	ND	105	ND	level 3a	wt	G12C	wt	wt	wt	nt	nt	wt	TP53	yes	n.a.	yes	n.a.	yes	IHC	none	none	NGS	NGS	KRAS	yes	non-AMC	nonSQ
LEMA0284	protocol	56.7967	female	unknown	adenocarcinoma	4	22C3	SP142	0.02	TC<1%_IC2%	mid (1-49%)	ND	ND	ND	ND	no driver found	wt	wt	wt	wt	wt	wt	wt	wt	none	yes	n.a.	yes	n.a.	yes	IHC	FISH	FISH	NGS	NGS		yes	non-AMC	nonSQ
LEMA0285	protocol	74.6585	male	unknown	adenosquamous carcinoma	2	22C3	SP142	0.55	<1%	high (>50%)	ND	ND	ND	ND	level 3a	wt	G12C	wt	wt	wt	nt	nt	wt	none	yes	n.a.	yes	n.a.	yes	IHC	none	none	NGS	NGS	KRAS	yes	non-AMC	nonSQ
LEMA0286	protocol	43.7372	female	unknown	adenocarcinoma	4	22C3	none	2%-3%	n.a.	mid (1-49%)	ND	ND	ND	ND	no driver found	wt	wt	wt	wt	wt	wt	wt	wt	none	yes	n.a.	yes	n.a.	yes	IHC	FISH	FISH	NGS	NGS		yes	non-AMC	nonSQ
LEMA0287	protocol	72.0657	female	never	adenocarcinoma	4	22C3	SP142	>95%	>75%	high (>50%)	ND	ND	ND	ND	unknown	wt	wt	wt	wt	nt	wt	nt	wt	TP53 C135F	no	no request for ALK	no	no request for ALK, RET	yes	none	IHC	none	NGS	NGS		no	non-AMC	nonSQ
LEMA0288	protocol	59.7317	male	unknown	adenocarcinoma	4	unknown	none	0.9	n.a.	high (>50%)	ND	ND	ND	ND	level 4	wt	G12F	wt	wt	wt	wt	nt	wt	none	yes	n.a.	yes	n.a.	yes	IHC	IHC	none	NGS	NGS	KRAS	yes	non-AMC	nonSQ
LEMA0289	protocol	60.9637	male	current	adenocarcinoma	3	SP263	none	0.1	n.a.	mid (1-49%)	ND	ND	19	ND	level 3a	wt	G12C	wt	wt	wt	nt	nt	wt	TP53 A138P	yes	n.a.	yes	n.a.	yes	IHC	none	none	NGS	NGS	KRAS	yes	non-AMC	nonSQ
LEMA0290	protocol	57.8864	male	unknown	adenocarcinoma	1	22C3	SP142	0.9	TC5%-10%_ICgering	high (>50%)	ND	ND	ND	ND	no driver found	wt	wt	wt	wt	wt	wt	wt	wt	TP53	yes	n.a.	yes	n.a.	yes	IHC	FISH	FISH	NGS	NGS		yes	non-AMC	nonSQ
LEMA0291	protocol	62.8939	female	unknown	adenocarcinoma	3	SP263	none	<1%	n.a.	low (<1%)	ND	ND	29	ND	level 4	wt	G12V	wt	wt	wt	nt	nt	wt	TP53, CDKN2A	yes	n.a.	yes	n.a.	yes	IHC	none	none	NGS	NGS	KRAS	yes	non-AMC	nonSQ
LEMA0292	protocol	60.9446	male	current	squamous cell carcinoma	2	insufficient tissue	none	unknown	n.a.	unknown	ND	ND	ND	ND	unknown	nt	nt	nt	nt	nt	nt	nt	nt	nt	no	no tissue	no	no tissue	no	none	none	none	none	none		no	non-AMC	SQ
LEMA0293	protocol	78.924	male	former	squamous cell carcinoma	4	SP263	none	1%-3%	n.a.	mid (1-49%)	ND	ND	ND	ND	unknown	nt	nt	nt	nt	nt	nt	nt	nt	nt	no	no request for molecular analysis	no	no request for molecular analysis	no	none	none	none	none	none		no	non-AMC	SQ
LEMA0294	protocol	66.9076	female	unknown	squamous cell carcinoma	4	22C3	SP142	0.8	TC0%_IC1%	high (>50%)	ND	ND	ND	ND	unknown	nt	nt	nt	nt	nt	nt	nt	nt	nt	no	no request for molecular analysis	no	no request for molecular analysis	no	none	none	none	none	none		no	non-AMC	SQ
LEMA0295	protocol	78.1027	male	current	adenocarcinoma	3	SP263	none	<1%	n.a.	low (<1%)	ND	ND	ND	ND	level 3b	wt	NRAS Q61K	wt	wt	wt	nt	nt	wt	PIK3CA N107Y, TP53 R249S	yes	n.a.	yes	n.a.	yes	IHC	none	none	NGS	NGS	KRAS	yes	non-AMC	nonSQ
LEMA0296	protocol	73.2129	male	current	adenosquamous carcinoma	3	22C3	none	>50%	n.a.	high (>50%)	ND	ND	ND	ND	no driver found	wt	wt	wt	wt	wt	wt	nt	wt	none	yes	n.a.	no	no request for ROS1, RET	yes	IHC	IHC	none	NGS	NGS		yes	non-AMC	nonSQ
LEMA0297	protocol	55.3292	female	current	adenocarcinoma	3	22C3	none	>50%	n.a.	high (>50%)	ND	ND	ND	ND	level 1	ex19del	wt	wt	wt	nt	wt	nt	wt	none	yes	n.a.	yes	n.a.	yes	none	IHC	none	NGS	NGS	EGFR	yes	non-AMC	nonSQ
LEMA0298	protocol	62.0151	female	unknown	adenocarcinoma	4	22C3	SP142	<1%	<1%	low (<1%)	ND	ND	941	ND	level 4	wt	G12V	wt	wt	wt	nt	nt	wt	none	yes	n.a.	yes	n.a.	yes	IHC	none	none	NGS	NGS	KRAS	yes	non-AMC	nonSQ
LEMA0299	protocol	63.2307	female	current	adenocarcinoma	4	22C3	none	<1%	n.a.	low (<1%)	ND	ND	427	ND	unknown	nt	nt	nt	nt	wt	nt	nt	nt	nt	no	insufficient tissue for NGS	no	insufficient tissue for NGS, ROS1, RET	no	IHC	none	none	none	none		no	non-AMC	nonSQ
LEMA0300	run-in	67.5866	female	current	adenocarcinoma	4	22C3	none	<1%	n.a.	low (<1%)	sample missing	sample missing	sample missing	sample missing	level 3a	wt	G12C	wt	wt	wt	wt	wt	wt	none	yes	n.a.	yes	n.a.	yes	IHC	IHC_FISH	FISH	NGS	NGS_FISH	KRAS	yes	non-AMC	nonSQ
LEMA0301	run-in	75.8549	female	never	adenocarcinoma	2	22C3	none	<1%	n.a.	low (<1%)	patient refused	patient refused	patient refused	patient refused	level 2	wt	wt	wt	ex20ins	wt	nt	nt	wt	none	yes	n.a.	yes	n.a.	yes	IHC	none	none	NGS	NGS	ERBB2	yes	non-AMC	nonSQ
LEMA0302	run-in	52.5284	male	current	adenocarcinoma	4	22C3	none	0.9	n.a.	high (>50%)	sample missing	sample missing	sample missing	sample missing	no driver found	wt	wt	wt	wt	wt	wt	wt	wt	none	yes	n.a.	yes	n.a.	yes	IHC_FISH	IHC_FISH	FISH	NGS_RNAPCR	NGS_FISH		yes	non-AMC	nonSQ
LEMA0303	protocol	53.2129	male	current	adenosquamous carcinoma	4	insufficient tissue	none	unknown	n.a.	unknown	ND	ND	ND	ND	no driver found	wt	wt	wt	wt	wt	wt	nt	wt	none	yes	n.a.	no	insufficient tissue for RET	yes	IHC	IHC	none	NGS	NGS		yes	non-AMC	nonSQ
LEMA0304	run-in	87.666	female	current	adenocarcinoma	4	22C3	none	negative	n.a.	low (<1%)	ND	ND	ND	ND	no driver found	wt	wt	wt	wt	wt	wt	wt	wt	none	yes	n.a.	yes	n.a.	yes	IHC	FISH	FISH	NGS_RNAPCR	NGS_FISH		yes	non-AMC	nonSQ
LEMA0305	run-in	73.848	male	former	adenocarcinoma	1	insufficient tissue	none	unknown	n.a.	unknown	sample missing	sample missing	sample missing	sample missing	unknown	nt	nt	nt	nt	nt	nt	nt	nt	nt	no	insufficient tissue	no	insufficient tissue	no	none	none	none	none	none		no	non-AMC	nonSQ
LEMA0306	protocol	53.9192	male	current	adenocarcinoma	4	22C3	none	<1%	n.a.	low (<1%)	ND	ND	ND	ND	no driver found	wt	wt	wt	wt	wt	wt	nt	wt	none	yes	n.a.	no	no request for RET	yes	IHC	IHC	none	NGS	NGS		yes	non-AMC	nonSQ
LEMA0307	run-in	82.8912	male	current	adenocarcinoma	4	unknown	none	negative	n.a.	low (<1%)	ND	ND	ND	ND	not in OncoKB	CNV	wt	wt	wt	wt	wt	nt	wt	TP53 exon 9, RB1	yes	n.a.	no	no request for RET	yes	IHC	IHC	none	NGS_RNAPCR	NGS		yes	non-AMC	nonSQ
LEMA0308	run-in	79.5784	female	former	adenocarcinoma	1	22C3	none	<1%	n.a.	low (<1%)	sample missing	sample missing	sample missing	sample missing	no driver found	wt	wt	wt	wt	wt	nt	nt	wt	none	yes	n.a.	no	insufficient tissue for ROS1, RET	yes	IHC	none	none	NGS_RNAPCR	NGS		yes	non-AMC	nonSQ
LEMA0309	run-in	64.7146	female	never	adenocarcinoma	4	22C3	none	<1%	n.a.	low (<1%)	sample missing	sample missing	sample missing	sample missing	level 1	ex19del	wt	wt	wt	wt	nt	nt	wt	none	yes	n.a.	yes	n.a.	yes	IHC	none	none	NGS	NGS	EGFR	yes	non-AMC	nonSQ
LEMA0310	run-in	59.9179	male	former	adenocarcinoma	1	22C3	none	0.05	n.a.	mid (1-49%)	sample missing	sample missing	sample missing	sample missing	level 4	wt	G13D	wt	wt	wt	nt	nt	wt	none	yes	n.a.	yes	n.a.	yes	IHC	none	none	NGS	NGS	KRAS	yes	non-AMC	nonSQ
LEMA0311	run-in	58.8556	female	former	adenocarcinoma	4	22C3	none	<1%	n.a.	low (<1%)	ND	ND	ND	ND	no driver found	wt	wt	wt	wt	wt	wt	wt	wt	none	yes	n.a.	yes	n.a.	yes	IHC	IHC_FISH	FISH	NGS_RNAPCR	NGS		yes	non-AMC	nonSQ
LEMA0312	protocol	77.1116	male	former	squamous cell carcinoma	4	22C3	SP142	<1%	<1%	low (<1%)	ND	ND	ND	ND	unknown	nt	nt	nt	nt	nt	nt	nt	nt	nt	no	no request for molecular analysis	no	no request for molecular analysis	no	none	none	none	none	none		no	non-AMC	SQ
LEMA0313	protocol	68.1752	male	former	adenocarcinoma	4	SP263	none	0	n.a.	low (<1%)	ND	ND	ND	ND	no driver found	wt	wt	wt	wt	wt	wt	wt	wt	none	yes	n.a.	yes	n.a.	yes	IHC	IHC	FISH	NGS	NGS		yes	non-AMC	nonSQ
LEMA0314	protocol	67.0226	male	current	squamous cell carcinoma	4	SP263	none	0	n.a.	low (<1%)	ND	ND	ND	ND	unknown	nt	nt	nt	nt	nt	nt	nt	nt	nt	no	insufficient tissue	no	insufficient tissue	no	none	none	none	none	none		no	non-AMC	SQ
LEMA0315	protocol	64.1342	female	former	adenocarcinoma	4	22C3	SP263	0.9	1%-2%	high (>50%)	ND	ND	ND	ND	level 3a	wt	G12C	wt	wt	wt	wt	nt	wt	PIK3CA L455F	yes	n.a.	yes	n.a.	yes	IHC	IHC	none	NGS	NGS	KRAS	yes	non-AMC	nonSQ
LEMA0316	protocol	72.1752	female	current	squamous cell carcinoma	3	22C3	SP142	0.1	TC0_IC0	mid (1-49%)	ND	ND	ND	ND	unknown	nt	nt	nt	nt	wt	nt	nt	nt	nt	no	no request for NGS	no	no request for NGS, ROS1, RET	no	IHC	none	none	none	none		no	non-AMC	SQ
LEMA0317	protocol	74.1903	male	unknown	squamous cell carcinoma	4	SP263	none	1%-5%	n.a.	mid (1-49%)	ND	ND	ND	ND	unknown	nt	nt	nt	nt	nt	nt	nt	nt	nt	no	no request for molecular analysis	no	no request for molecular analysis	no	none	none	none	none	none		no	non-AMC	SQ
LEMA0318	protocol	68.4216	male	current	adenocarcinoma	4	22C3	none	>50%	n.a.	high (>50%)	ND	ND	ND	ND	level 3a	wt	G12C	wt	wt	nt	nt	nt	wt	none	yes	n.a.	yes	n.a.	yes	none	none	none	NGS	NGS	KRAS	yes	non-AMC	nonSQ
LEMA0319	protocol	72.3094	male	former	squamous cell carcinoma	3	22C3	none	1%-5%	n.a.	mid (1-49%)	ND	ND	ND	ND	unknown	nt	nt	nt	nt	nt	nt	nt	nt	nt	no	no request for molecular analysis	no	no request for molecular analysis	no	none	none	none	none	none		no	non-AMC	SQ
LEMA0320	protocol	61.5578	female	unknown	adenocarcinoma	3	insufficient tissue	none	unknown	n.a.	unknown	ND	ND	ND	ND	unknown	nt	nt	nt	nt	nt	nt	nt	nt	nt	no	insufficient tissue	no	insufficient tissue	no	none	none	none	none	none		no	non-AMC	nonSQ
LEMA0321	protocol	75.4059	female	current	squamous cell carcinoma	3	22C3	none	5%-10%	n.a.	mid (1-49%)	ND	ND	ND	ND	unknown	wt	wt	wt	wt	nt	nt	nt	wt	none	no	insufficient tissue for ALK	no	insufficient tissue for ALK, ROS1, RET	yes	none	none	none	NGS	NGS		no	non-AMC	SQ
LEMA0322	protocol	79.2663	male	former	adenocarcinoma	3	22C3	none	<1%	n.a.	low (<1%)	ND	ND	562	ND	unknown	nt	nt	nt	nt	nt	nt	nt	nt	nt	no	no request for molecular analysis	no	no request for molecular analysis	no	none	none	none	none	none		no	non-AMC	nonSQ
LEMA0323	protocol	64.2656	male	former	adenocarcinoma	3	22C3	none	5%-10%	n.a.	mid (1-49%)	ND	ND	242	ND	unknown	nt	nt	nt	nt	nt	nt	nt	nt	nt	no	no request for molecular analysis	no	no request for molecular analysis	no	none	none	none	none	none		no	non-AMC	nonSQ
LEMA0324	run-in	72.2382	male	unknown	adenocarcinoma	4	22C3	none	>50%	n.a.	high (>50%)	ND	ND	ND	ND	no driver found	wt	wt	wt	wt	wt	wt	nt	wt	none	yes	n.a.	no	no request for RET	yes	IHC	IHC	none	NGS_RNAPCR	NGS		yes	non-AMC	nonSQ
LEMA0325	protocol	66.3272	male	former	adenocarcinoma	3	22C3	none	<1%	n.a.	low (<1%)	ND	ND	ND	ND	level 1	wt	wt	G466V	wt	wt	fusion (IHC+)	nt	wt	none	yes	n.a.	yes	n.a.	yes	IHC	IHC	none	NGS	NGS	ROS1	yes	non-AMC	nonSQ
LEMA0326	protocol	52.3285	male	current	adenocarcinoma	3	22C3	none	<1%	n.a.	low (<1%)	sample missing	sample missing	sample missing	sample missing	no driver found	wt	wt	wt	wt	wt	wt	wt	wt	STK11, TP53	yes	n.a.	yes	n.a.	yes	IHC	IHC	FISH	NGS	NGS		yes	non-AMC	nonSQ
LEMA0327	protocol	76.9035	male	former	adenocarcinoma	3	22C3	none	>50%	n.a.	high (>50%)	ND	ND	ND	ND	level 4	wt	G12A	wt	wt	wt	nt	nt	wt	TP53	yes	n.a.	yes	n.a.	yes	IHC	none	none	NGS	NGS	KRAS	yes	non-AMC	nonSQ
LEMA0328	protocol	63.2142	male	current	squamous cell carcinoma	3	SP263	none	>50%	n.a.	high (>50%)	ND	ND	ND	ND	unknown	nt	nt	nt	nt	nt	nt	nt	nt	nt	no	no request for molecular analysis	no	no request for molecular analysis	no	none	none	none	none	none		no	non-AMC	SQ
LEMA0329	protocol	74.2177	female	former	squamous cell carcinoma	4	SP263	none	<1%	n.a.	low (<1%)	ND	ND	ND	ND	unknown	nt	nt	nt	nt	wt	nt	nt	nt	nt	no	no request for NGS	no	no request for NGS, ROS1, RET	no	IHC	none	none	none	none		no	non-AMC	SQ
LEMA0330	protocol	74.8528	male	unknown	adenocarcinoma	4	22C3	none	0.7	n.a.	high (>50%)	ND	ND	ND	ND	no driver found	wt	wt	wt	wt	wt	nt	wt	wt	none	yes	n.a.	no	no request for ROS1	yes	FISH	none	FISH	NGS_RNAPCR	NGS		yes	non-AMC	nonSQ
LEMA0331	protocol	48.4846	male	unknown	LCNEC	4	22C3	none	1%-2%	n.a.	mid (1-49%)	ND	ND	ND	ND	no driver found	wt	wt	wt	wt	wt	nt	nt	wt	CDKN2A V115Wfs*31	yes	n.a.	no	no request for ROS1, RET	yes	IHC	none	none	NGS	NGS		yes	non-AMC	nonSQ
LEMA0332	protocol	68.7693	female	former	adenocarcinoma	4	22C3	none	<1%	n.a.	low (<1%)	353	ND	ND	ND	level 1	ex19del	wt	wt	wt	wt	nt	nt	wt	none	yes	n.a.	yes	n.a.	yes	IHC	none	none	NGS	NGS	EGFR	yes	non-AMC	nonSQ
LEMA0333	protocol	66.6338	female	former	adenocarcinoma	3	22C3	none	<1%	n.a.	low (<1%)	ND	ND	ND	ND	unknown	wt	wt	wt	wt	unknown	unknown (IHC not reported)	nt	wt	none	unknown	no report on ALK, ROS1	no	no report for ROS1. No request for RET	yes	unknown	IHC	none	NGS	NGS		unknown	non-AMC	nonSQ
LEMA0334	protocol	83.8412	female	current	unknown	3	insufficient tissue	none	unknown	no tissue	unknown	ND	ND	ND	ND	unknown	nt	nt	nt	nt	nt	nt	nt	nt	nt	no	no tissue	no	no tissue	no	none	none	none	none	none		no	non-AMC	nonSQ
LEMA0335	protocol	71.6742	male	former	adenocarcinoma	1	22C3	none	>50%	n.a.	high (>50%)	ND	ND	ND	ND	level 1	wt	wt	wt	wt	wt	fusion (IHC+)	nt	wt	TP53	yes	n.a.	yes	n.a.	yes	IHC	IHC	none	NGS	NGS	ROS1	yes	non-AMC	nonSQ
LEMA0336	protocol	81.6537	female	current	squamous cell carcinoma	4	22C3	none	<1%	n.a.	low (<1%)	ND	ND	ND	ND	no driver found	wt	wt	wt	wt	wt	wt	nt	wt	none	yes	n.a.	no	no request for RET	yes	IHC	IHC	none	NGS	NGS		yes	non-AMC	SQ
LEMA0337	protocol	62.8446	female	former	adenocarcinoma	4	22C3	none	0.3	n.a.	mid (1-49%)	ND	ND	ND	ND	no driver found	wt	wt	wt	wt	wt	wt	wt	wt	PIK3CA E542K, CDKN2A G67D	yes	n.a.	yes	n.a.	yes	IHC_ARCHER	IHC_ARCHER	ARCHER	NGS_ARCHER	NGS_ARCHER		yes	non-AMC	nonSQ
LEMA0338	protocol	65.8645	female	current	adenocarcinoma	1	22C3	none	1%-5%	n.a.	mid (1-49%)	ND	ND	ND	ND	level 1	G719A	wt	wt	wt	nt	nt	nt	wt	TP53	yes	n.a.	yes	n.a.	yes	none	none	none	NGS	NGS	EGFR	yes	non-AMC	nonSQ
LEMA0339	protocol	75.8467	female	former	adenosquamous carcinoma	4	22C3	none	0.95	n.a.	high (>50%)	ND	ND	ND	ND	level 3a	wt	G12C	wt	wt	wt	wt	nt	wt	none	yes	n.a.	yes	n.a.	yes	IHC	IHC	none	NGS	NGS	KRAS	yes	non-AMC	nonSQ
LEMA0340	protocol	70.6913	female	former	adenocarcinoma	4	22C3	none	>50%	n.a.	high (>50%)	ND	ND	684	ND	level 4	wt	G12V	wt	wt	nt	nt	nt	wt	none	yes	n.a.	yes	n.a.	yes	none	none	none	NGS	NGS	KRAS	yes	non-AMC	nonSQ
LEMA0341	protocol	77.3306	male	former	adenocarcinoma	1	22C3	none	negative	n.a.	low (<1%)	ND	ND	ND	ND	no driver found	wt	wt	wt	wt	wt	wt	wt	wt	none	yes	n.a.	yes	n.a.	yes	IHC	IHC	FISH	NGS_RNAPCR	NGS_FISH		yes	non-AMC	nonSQ
LEMA0342	protocol	70.8419	female	never	adenocarcinoma	4	22C3	none	0.9	n.a.	high (>50%)	ND	ND	ND	ND	level 1	wt	wt	V600E	wt	nt	nt	nt	wt	TP53 H179D	yes	n.a.	yes	n.a.	yes	none	none	none	NGS	NGS	BRAF V600E	yes	non-AMC	nonSQ
LEMA0343	protocol	56.4709	male	unknown	adenocarcinoma	3	insufficient tissue	none	unknown	n.a.	unknown	fail	ND	69	ND	level 4	wt	G12V	wt	wt	nt	nt	nt	wt	none	yes	n.a.	yes	n.a.	yes	none	none	none	NGS	NGS	KRAS	yes	non-AMC	nonSQ
LEMA0344	protocol	72.7064	female	former	adenocarcinoma	3	insufficient tissue	none	unknown	n.a.	unknown	ND	ND	ND	ND	unknown	wt	wt	wt	wt	nt	nt	nt	wt	none	no	insufficient tissue for ALK	no	insufficient tissue for ALK, ROS1, RET	yes	none	none	none	NGS	NGS		no	non-AMC	nonSQ
LEMA0345	protocol	77.3854	female	current	adenocarcinoma	4	22C3	none	>80%	n.a.	high (>50%)	ND	ND	392	ND	level 3a	wt	G12C	wt	wt	nt	nt	nt	wt	TP53 R248L	yes	n.a.	yes	n.a.	yes	none	none	none	NGS_RNAPCR	NGS	KRAS	yes	non-AMC	nonSQ
LEMA0346	protocol	75.3949	male	former	adenocarcinoma	4	22C3	none	negative	n.a.	low (<1%)	ND	ND	ND	ND	level 2	wt	wt	wt	ex20ins	wt	wt	nt	wt	none	yes	n.a.	yes	n.a.	yes	IHC	IHC	none	NGS	NGS	ERBB2	yes	non-AMC	nonSQ
LEMA0347	protocol	64.501	male	unknown	adenocarcinoma	3	22C3	none	30%-40%	n.a.	mid (1-49%)	ND	6	ND	ND	level 1	L858R	unknown	unknown	unknown	unknown	unknown	unknown	unknown	unknown	yes	n.a.	yes	n.a.	yes	unknown	unknown	unknown	unknown	unknown	EGFR	yes	non-AMC	nonSQ
LEMA0348	protocol	64.4901	male	unknown	squamous cell carcinoma	3	22C3	none	negative	n.a.	low (<1%)	ND	ND	ND	ND	unknown	nt	nt	nt	nt	nt	nt	nt	nt	nt	no	no request for molecular analysis	no	no request for molecular analysis	no	none	none	none	none	none		no	non-AMC	SQ
LEMA0349	run-in	75.7728	female	former	adenocarcinoma	1	none	none	unknown	no request for PD-L1	unknown	ND	ND	ND	ND	unknown	nt	nt	nt	nt	nt	nt	nt	nt	nt	no	no request for molecular analysis	no	no request for molecular analysis	no	none	none	none	none	none		no	AMC	nonSQ
LEMA0350	run-in	69.7741	female	current	adenocarcinoma	1	unknown	none	1%-50%	n.a.	mid (1-49%)	ND	ND	ND	ND	level 4	wt	G12A	wt	wt	nt	nt	nt	wt	TP53 c.560-1G>T	yes	n.a.	yes	n.a.	yes	none	none	none	NGS	NGS	KRAS	yes	AMC	nonSQ
LEMA0351	run-in	70.7926	male	never	adenocarcinoma	1	unknown	none	<1%	n.a.	low (<1%)	ND	ND	ND	ND	level 1	L858R	wt	wt	wt	nt	nt	nt	wt	TP53	yes	n.a.	yes	n.a.	yes	none	none	none	NGS	NGS	EGFR	yes	AMC	nonSQ
LEMA0352	run-in	73.7933	female	never	adenocarcinoma	1	E1L3N	none	negative	n.a.	low (<1%)	ND	ND	ND	ND	level 1	L858R	wt	wt	wt	nt	nt	nt	wt	TP53	yes	n.a.	yes	n.a.	yes	none	none	none	NGS	NGS	EGFR	yes	AMC	nonSQ
LEMA0353	run-in	55.9261	male	current	adenocarcinoma	4	insufficient tissue	none	unknown	n.a.	unknown	ND	ND	ND	ND	unknown	nt	nt	nt	nt	wt	nt	nt	nt	nt	no	insufficient tissue	no	insufficient tissue	no	IHC	none	none	none	none		no	non-AMC	nonSQ
LEMA0354	run-in	70.8337	male	current	adenocarcinoma	2	insufficient tissue	none	unknown	n.a.	unknown	ND	ND	ND	ND	level 1	wt	wt	wt	wt	wt	break 25%	nt	wt	TP53 G244C	yes	n.a.	yes	n.a.	yes	IHC_FISH	FISH	none	NGS	NGS	ROS1	yes	AMC	nonSQ
LEMA0355	run-in	80.8487	male	former	adenocarcinoma	2	22C3	none	0.7	n.a.	high (>50%)	ND	fail	ND	ND	level 4	wt	G12A	wt	wt	nt	nt	nt	wt	TP53 R342P	yes	n.a.	yes	n.a.	yes	none	none	none	NGS	NGS	KRAS	yes	AMC	nonSQ
LEMA0356	run-in	73.8727	male	former	adenocarcinoma	4	22C3	E1L3N	<1%	<1%	low (<1%)	ND	ND	ND	ND	level 4	wt	Q61H	wt	wt	nt	nt	nt	wt	none	yes	n.a.	yes	n.a.	yes	none	none	none	NGS	NGS	KRAS	yes	AMC	nonSQ
LEMA0357	run-in	70.9487	male	current	adenocarcinoma	1	none	none	unknown	no request for PD-L1	unknown	ND	ND	ND	ND	unknown	nt	nt	nt	nt	nt	nt	nt	nt	nt	no	no request for molecular analysis	no	no request for molecular analysis	no	none	none	none	none	none		no	AMC	nonSQ
LEMA0358	run-in	83.948	female	former	adenocarcinoma	4	none	none	unknown	no request for PD-L1	unknown	ND	ND	ND	ND	level 1	wt	CNV	wt	wt	nt	nt	nt	ex14skip: c.3082+1G>A	none	yes	n.a.	yes	n.a.	yes	none	none	none	NGS	NGS	METex14	yes	AMC	nonSQ
LEMA0359	run-in	58.0233	female	current	adenocarcinoma	3	22C3	E1L3N	50%-60%	50%-60%	high (>50%)	ND	ND	ND	ND	no driver found	wt	wt	wt	wt	wt	wt	wt	wt	TP53 K320*	yes	n.a.	yes	n.a.	yes	IHC_FISH	FISH	FISH	NGS	NGS		yes	AMC	nonSQ
LEMA0360	run-in	60.0246	female	former	adenocarcinoma	2	22C3	none	<1%	n.a.	low (<1%)	ND	ND	ND	ND	level 4	wt	G12S	wt	wt	nt	nt	nt	wt	none	yes	n.a.	yes	n.a.	yes	none	none	none	NGS_RNAPCR	NGS	KRAS	yes	AMC	nonSQ
LEMA0361	run-in	86.0452	male	former	adenocarcinoma	1	insufficient tissue	none	unknown	n.a.	unknown	ND	ND	ND	ND	unknown	nt	nt	nt	nt	nt	nt	nt	nt	nt	no	insufficient tissue	no	insufficient tissue	no	none	none	none	none	none		no	AMC	nonSQ
LEMA0362	run-in	77.0595	female	current	adenocarcinoma	2	22C3	none	0.8	n.a.	high (>50%)	ND	ND	ND	ND	level 4	wt	Q61H	wt	wt	nt	nt	nt	wt	TP53 c.994-1G>C	yes	n.a.	yes	n.a.	yes	none	none	none	NGS_RNAPCR	NGS	KRAS	yes	AMC	nonSQ
LEMA0363	run-in	44.0794	female	current	adenocarcinoma	4	22C3	E1L3N	0	0	low (<1%)	ND	ND	ND	ND	no driver found	wt	wt	wt	wt	wt	wt	wt	wt	DDR2 P635R, TP53 Y163C	yes	n.a.	yes	n.a.	yes	IHC_FISH	FISH	FISH	NGS_RNAPCR	NGS		yes	AMC	nonSQ
LEMA0364	run-in	66.0835	male	current	adenocarcinoma	4	E1L3N	none	<1%	n.a.	low (<1%)	ND	ND	ND	fail	no driver found	wt	wt	wt	wt	wt	wt	wt	wt	TP53 G105V	yes	n.a.	yes	n.a.	yes	IHC_FISH	FISH	FISH	NGS_RNAPCR	NGS		yes	AMC	nonSQ
LEMA0365	protocol	54.1136	female	current	adenocarcinoma	1	22C3	none	<1%	n.a.	low (<1%)	ND	ND	ND	ND	level 3a	wt	G12C	wt	wt	wt	wt	nt	wt	none	yes	n.a.	yes	n.a.	yes	IHC	IHC	none	NGS	NGS	KRAS	yes	non-AMC	nonSQ
LEMA0366	protocol	58.3737	female	unknown	adenocarcinoma	2	none	none	unknown	no request for PD-L1	unknown	ND	ND	ND	ND	unknown	nt	nt	nt	nt	nt	nt	nt	nt	nt	no	no request for molecular analysis	no	no request for molecular analysis	no	none	none	none	none	none		no	non-AMC	nonSQ
LEMA0367	protocol	80.5969	male	unknown	squamous cell carcinoma	3	none	none	unknown	no tissue	unknown	ND	ND	ND	ND	unknown	nt	nt	nt	nt	nt	nt	nt	nt	nt	no	no tissue	no	no tissue	no	none	none	none	none	none		no	non-AMC	SQ
LEMA0368	protocol	61.6235	male	unknown	LCNEC	4	22C3	none	negative	n.a.	low (<1%)	ND	ND	ND	ND	not in OncoKB	unknown.	CNV	unknown	unknown	unknown	unknown	unknown	unknown	unknown	unknown	no molecular analysis reported	unknown	no molecular analysis reported	unknown	unknown	unknown	unknown	unknown	unknown		unknown	non-AMC	nonSQ
LEMA0369	protocol	69.6427	male	unknown	squamous cell carcinoma	2	none	none	unknown	no request for PD-L1	unknown	ND	ND	ND	ND	unknown	nt	nt	nt	nt	nt	nt	nt	nt	nt	no	no request for molecular analysis	no	no request for molecular analysis	no	none	none	none	none	none		no	non-AMC	SQ
LEMA0370	protocol	79.6934	female	unknown	squamous cell carcinoma	4	22C3	none	0.8	n.a.	high (>50%)	ND	ND	ND	ND	unknown	CNV	wt	wt	wt	nt	nt	nt	wt	TP53 (2x)	no	no request for ALK	no	no request for ALK, ROS1, RET	yes	none	none	none	NGS	NGS		no	non-AMC	SQ
LEMA0371	protocol	80.5092	female	unknown	adenocarcinoma	2	none	none	unknown	no request for PD-L1	unknown	ND	ND	ND	ND	unknown	nt	nt	nt	nt	nt	nt	nt	nt	nt	no	no request for molecular analysis	no	no request for molecular analysis	no	none	none	none	none	none		no	non-AMC	nonSQ
LEMA0372	protocol	67.7919	male	unknown	adenocarcinoma	4	22C3	none	1	n.a.	high (>50%)	ND	ND	626	ND	level 3a	wt	G12C	wt	wt	wt	wt	nt	wt	none	yes	n.a.	yes	n.a.	yes	IHC	IHC	none	NGS	NGS	KRAS	yes	non-AMC	nonSQ
LEMA0373	protocol	74.7926	female	unknown	adenocarcinoma	4	22C3	none	0.8	n.a.	high (>50%)	ND	ND	22	ND	level 4	wt	G12D	wt	wt	wt	wt	nt	wt	none	yes	n.a.	yes	n.a.	yes	IHC	IHC	none	NGS	NGS	KRAS	yes	non-AMC	nonSQ
LEMA0374	protocol	70.7981	female	unknown	adenocarcinoma	4	22C3	none	0	n.a.	low (<1%)	ND	4	ND	ND	level 1	L858R	wt	wt	wt	wt	wt	wt	wt	TP53	yes	n.a.	yes	n.a.	yes	ARCHER	ARCHER	ARCHER	NGS_ARCHER	NGS	EGFR	yes	non-AMC	nonSQ
LEMA0375	protocol	65.7166	male	unknown	adenocarcinoma	1	none	none	unknown	no request for PD-L1	unknown	ND	ND	ND	ND	unknown	nt	nt	nt	nt	nt	nt	nt	nt	nt	no	no request for molecular analysis	no	no request for molecular analysis	no	none	none	none	RNAPCR	none		no	non-AMC	nonSQ
LEMA0376	protocol	56.8049	female	never	adenocarcinoma	4	none	none	unknown	no request for PD-L1	unknown	ND	381	ND	ND	level 1	L858R	wt	wt	wt	nt	nt	nt	wt	TP53	yes	n.a.	yes	n.a.	yes	none	none	none	NGS	NGS	EGFR	yes	non-AMC	nonSQ
LEMA0377	protocol	70.8309	female	current	adenocarcinoma	4	22C3	none	0.95	n.a.	high (>50%)	ND	ND	ND	ND	level 4	wt	G13C	wt	wt	wt	wt	nt	wt	none	yes	n.a.	yes	n.a.	yes	IHC	IHC	none	NGS	NGS	KRAS	yes	non-AMC	nonSQ
LEMA0378	protocol	80.8323	male	unknown	adenocarcinoma	4	22C3	none	0.7	n.a.	high (>50%)	ND	ND	113	ND	level 4	wt	G12A	wt	wt	wt	wt	nt	wt	none	yes	n.a.	yes	n.a.	yes	IHC	IHC	none	NGS	NGS	KRAS	yes	non-AMC	nonSQ
LEMA0379	protocol	73.024	male	unknown	adenocarcinoma	4	insufficient tissue	none	unknown	n.a.	unknown	ND	ND	ND	ND	unknown	nt	nt	nt	nt	nt	nt	nt	nt	nt	no	insufficient tissue	no	insufficient tissue	no	none	none	none	none	none		no	non-AMC	nonSQ
LEMA0380	protocol	75.7974	male	unknown	adenocarcinoma	1	none	none	unknown	no request for PD-L1	unknown	ND	ND	ND	ND	unknown	nt	nt	nt	nt	nt	nt	nt	nt	nt	no	no request for molecular analysis	no	no request for molecular analysis	no	none	none	none	RNAPCR	none		no	non-AMC	nonSQ
LEMA0381	protocol	66.872	male	current	squamous cell carcinoma	1	none	none	unknown	no request for PD-L1	unknown	ND	ND	ND	ND	unknown	nt	nt	nt	nt	nt	nt	nt	nt	nt	no	no request for molecular analysis	no	no request for molecular analysis	no	none	none	none	RNAPCR	none		no	non-AMC	SQ
LEMA0382	protocol	59.8932	female	current	adenocarcinoma	3	22C3	none	<1%	n.a.	low (<1%)	ND	ND	ND	ND	unknown	nt	nt	nt	nt	nt	nt	nt	nt	nt	no	insufficient tissue	no	insufficient tissue	no	none	none	none	none	none		no	non-AMC	nonSQ
LEMA0383	protocol	62.9049	male	current	sarcomatoid carcinoma	1	none	none	unknown	no request for PD-L1	unknown	ND	ND	ND	ND	unknown	nt	nt	nt	nt	nt	nt	nt	nt	nt	no	no request for molecular analysis	no	no request for molecular analysis	no	none	none	none	RNAPCR	none		no	non-AMC	nonSQ
LEMA0384	protocol	80.9199	male	unknown	adenocarcinoma	4	22C3	none	0.9	n.a.	high (>50%)	ND	ND	ND	ND	level 4	wt	Q61H	wt	wt	wt	wt	nt	wt	none	yes	n.a.	yes	n.a.	yes	FISH	FISH	none	NGS	NGS	KRAS	yes	non-AMC	nonSQ
LEMA0385	protocol	65.9083	female	former	adenocarcinoma	3	insufficient tissue	none	unknown	n.a.	unknown	ND	ND	ND	ND	unknown	nt	nt	nt	nt	nt	nt	nt	nt	nt	no	insufficient tissue	no	insufficient tissue	no	none	none	none	none	none		no	non-AMC	nonSQ
LEMA0386	protocol	57.9384	male	unknown	adenocarcinoma	1	none	none	unknown	no request for PD-L1	unknown	ND	ND	fail	ND	unknown	nt	nt	nt	nt	nt	nt	nt	nt	nt	no	no request for molecular analysis	no	no request for molecular analysis	no	none	none	none	RNAPCR	none		no	non-AMC	nonSQ
LEMA0387	protocol	68.4189	male	unknown	adenocarcinoma	3	22C3	none	0.9	n.a.	high (>50%)	ND	ND	ND	ND	no driver found	wt	wt	wt	wt	wt	wt	wt	wt	TP53 E285K	yes	n.a.	yes	n.a.	yes	IHC_ARCHER	IHC_ARCHER	ARCHER	NGS_ARCHER	NGS_ARCHER		yes	non-AMC	nonSQ
LEMA0388	protocol	55.0554	female	unknown	squamous cell carcinoma	3	22C3	none	0.9	n.a.	high (>50%)	ND	ND	ND	ND	no driver found	wt	wt	wt	wt	wt	wt	nt	wt	TP53 Y220C, CTNNB1 c.-49G>T	yes	n.a.	no	no request for RET	yes	IHC_FISH	IHC_FISH	none	NGS	NGS		yes	non-AMC	SQ
LEMA0389	protocol	57.1143	female	unknown	adenosquamous carcinoma	4	22C3	none	>60%	n.a.	high (>50%)	ND	ND	ND	ND	level 1	wt	Q61H	wt	wt	wt	wt	nt	wt	CDKN2A R80*, TERT c.-124C>T	yes	n.a.	yes	n.a.	yes	IHC_FISH	IHC_FISH	none	NGS	NGS	KRAS	yes	non-AMC	nonSQ
LEMA0390	protocol	71.9425	female	unknown	adenocarcinoma	3	none	none	unknown	no request for PD-L1	unknown	ND	ND	fail	ND	unknown	nt	nt	nt	nt	nt	nt	nt	nt	nt	no	no request for molecular analysis	no	no request for molecular analysis	no	none	none	none	RNAPCR	none		no	non-AMC	nonSQ
LEMA0391	protocol	70.152	male	unknown	adenocarcinoma	4	22C3	none	negative	n.a.	low (<1%)	ND	ND	ND	ND	no driver found	wt	wt	wt	wt	wt	wt	wt	wt	none	yes	n.a.	yes	n.a.	yes	IHC_ARCHER	IHC_ARCHER	ARCHER	NGS_ARCHER	NGS_ARCHER		yes	non-AMC	nonSQ
LEMA0392	protocol	63.1759	female	unknown	squamous cell carcinoma	3	22C3	none	10%-15%	n.a.	mid (1-49%)	ND	ND	ND	ND	unknown	nt	nt	nt	nt	nt	nt	nt	nt	nt	no	no request for molecular analysis	no	no request for molecular analysis	no	none	none	none	RNAPCR	none		no	non-AMC	SQ
LEMA0393	protocol	76.2957	male	unknown	squamous cell carcinoma	3	22C3	none	80%-90%	n.a.	high (>50%)	ND	ND	ND	ND	unknown	nt	nt	nt	nt	nt	nt	nt	nt	nt	no	no request for molecular analysis	no	no request for molecular analysis	no	none	none	none	none	none		no	non-AMC	SQ
LEMA0394	protocol	63.1321	male	unknown	adenocarcinoma	1	none	none	unknown	no request for PD-L1	unknown	ND	ND	ND	ND	unknown	nt	nt	nt	nt	nt	nt	nt	nt	nt	no	no request for molecular analysis	no	no request for molecular analysis	no	none	none	none	RNAPCR	none		no	non-AMC	nonSQ
LEMA0395	protocol	82.3326	male	unknown	adenocarcinoma	4	22C3	none	0.9	n.a.	high (>50%)	ND	53	ND	ND	level 1	L858R	wt	wt	wt	wt	wt	nt	wt	none	yes	n.a.	yes	n.a.	yes	IHC	IHC	none	NGS	NGS	EGFR	yes	non-AMC	nonSQ
LEMA0396	protocol	73.3251	male	unknown	adenosquamous carcinoma	2	none	none	unknown	no request for PD-L1	unknown	ND	ND	ND	ND	unknown	nt	nt	nt	nt	nt	nt	nt	nt	nt	no	no request for molecular analysis	no	no request for molecular analysis	no	none	none	none	RNAPCR	none		no	non-AMC	nonSQ
LEMA0397	protocol	69.3525	female	unknown	adenocarcinoma	1	none	none	unknown	no request for PD-L1	unknown	ND	ND	ND	ND	unknown	nt	nt	nt	nt	nt	nt	nt	nt	nt	no	no request for molecular analysis	no	no request for molecular analysis	no	none	none	none	RNAPCR	none		no	non-AMC	nonSQ
LEMA0398	protocol	72.3915	male	unknown	squamous cell carcinoma	1	none	none	unknown	no request for PD-L1	unknown	ND	ND	ND	ND	unknown	nt	nt	nt	nt	nt	nt	nt	nt	nt	no	no request for molecular analysis	no	no request for molecular analysis	no	none	none	none	RNAPCR	none		no	non-AMC	SQ
LEMA0399	protocol	77.3689	female	unknown	adenocarcinoma	4	22C3	none	10%-20%	n.a.	mid (1-49%)	ND	ND	ND	ND	no driver found	wt	wt	wt	wt	wt	wt	wt	wt	none	yes	n.a.	yes	n.a.	yes	IHC_ARCHER	IHC_ARCHER	ARCHER	NGS_ARCHER	NGS_ARCHER		yes	non-AMC	nonSQ
LEMA0400	protocol	68.4052	female	unknown	adenocarcinoma	4	22C3	none	<1%	n.a.	low (<1%)	ND	ND	6037	ND	level 3a	wt	G12C	wt	wt	wt	wt	nt	wt	TP53 G266R, Q762*	yes	n.a.	yes	n.a.	yes	IHC	IHC	none	NGS	NGS	KRAS	yes	non-AMC	nonSQ
LEMA0401	protocol	73.41	male	unknown	squamous cell carcinoma	2	22C3	none	0.6	n.a.	high (>50%)	ND	ND	ND	ND	unknown	nt	nt	nt	nt	nt	nt	nt	nt	nt	no	no request for molecular analysis	no	no request for molecular analysis	no	none	none	none	RNAPCR	none		no	non-AMC	SQ
LEMA0402	protocol	60.5996	female	former	NOS	4	SP263	none	1	n.a.	high (>50%)	ND	ND	ND	fail	not in OncoKB	wt	D549Y	wt	wt	wt	wt	nt	wt	none	yes	n.a.	no	no request for RET	yes	IHC	IHC	none	NGS	NGS		yes	non-AMC	nonSQ
LEMA0403	protocol	75.5948	female	unknown	adenocarcinoma	3	22C3	none	0.1	n.a.	mid (1-49%)	ND	ND	ND	ND	level 3b	wt	wt	wt	CNV (IHC3+, SISH+, ARCHER+)	wt	wt	wt	wt	TERT c.-124C>T	yes	n.a.	yes	n.a.	yes	IHC_ARCHER	IHC_ARCHER	ARCHER	NGS_ARCHER	NGS_ARCHER	ERBB2	yes	non-AMC	nonSQ
LEMA0404	protocol	64.5394	female	unknown	adenocarcinoma	4	22C3	none	1%-2%	n.a.	mid (1-49%)	ND	43	ND	ND	level 1	L858R	wt	wt	wt	wt	wt	nt	wt	TP53 C176F	yes	n.a.	yes	n.a.	yes	IHC	IHC	none	NGS	NGS	EGFR	yes	non-AMC	nonSQ
LEMA0405	protocol	50.5544	male	unknown	squamous cell carcinoma	4	22C3	none	0.9	n.a.	high (>50%)	ND	ND	ND	ND	unknown	nt	nt	nt	nt	nt	nt	nt	nt	nt	no	no request for molecular analysis	no	no request for molecular analysis	no	none	none	none	none	none		no	non-AMC	SQ
LEMA0406	protocol	55.3539	female	unknown	adenocarcinoma	2	none	none	unknown	no request for PD-L1	unknown	ND	ND	ND	ND	unknown	nt	nt	nt	nt	nt	nt	nt	nt	nt	no	no request for molecular analysis	no	no request for molecular analysis	no	none	none	none	RNAPCR	none		no	non-AMC	nonSQ
LEMA0407	protocol	60.783	male	former	adenocarcinoma	2	22C3	none	negative	n.a.	low (<1%)	ND	ND	341	ND	level 4	wt	G12V	wt	wt	wt	wt	nt	wt	STK11	yes	n.a.	yes	n.a.	yes	IHC	IHC	none	NGS	NGS	KRAS	yes	non-AMC	nonSQ
LEMA0408	protocol	65.5989	male	unknown	adenocarcinoma	4	22C3	none	<1%	n.a.	low (<1%)	ND	ND	ND	ND	level 3a	wt	G12C	wt	wt	wt	wt	nt	wt	GNAS R201S, ATM P604Sfs*18	yes	n.a.	yes	n.a.	yes	IHC	IHC	none	NGS	NGS	KRAS	yes	non-AMC	nonSQ
LEMA0409	protocol	73.5825	male	unknown	adenocarcinoma	1	22C3	none	0	n.a.	low (<1%)	ND	ND	ND	ND	unknown	nt	nt	nt	nt	nt	nt	nt	nt	nt	no	no request for molecular analysis	no	no request for molecular analysis	no	none	none	none	none	none		no	non-AMC	nonSQ
LEMA0410	protocol	71.614	female	unknown	squamous cell carcinoma	2	22C3	none	1	n.a.	high (>50%)	ND	ND	ND	ND	unknown	nt	nt	nt	nt	nt	nt	nt	nt	nt	no	no request for molecular analysis	no	no request for molecular analysis	no	none	none	none	RNAPCR	none		no	non-AMC	SQ
LEMA0411	protocol	62.6201	male	unknown	adenocarcinoma	4	22C3	none	<1%	n.a.	low (<1%)	ND	ND	ND	ND	level 4	wt	wt	G469A	wt	wt	wt	nt	wt	MUTYH G393D, TP53 R273L, STK11 G163Y, ATM del	yes	n.a.	yes	n.a.	yes	IHC	IHC	none	NGS	NGS	BRAF other	yes	non-AMC	nonSQ
LEMA0412	protocol	50.6366	male	current	adenocarcinoma	4	22C3	none	0.1	n.a.	mid (1-49%)	sample missing	sample missing	sample missing	sample missing	level 1	L858R	wt	wt	wt	wt	wt	nt	wt	none	yes	n.a.	yes	n.a.	yes	IHC	IHC	none	NGS	NGS	EGFR	yes	non-AMC	nonSQ
LEMA0413	protocol	67.6906	male	current	squamous cell carcinoma	4	22C3	none	>50%	n.a.	high (>50%)	ND	ND	ND	ND	unknown	nt	nt	nt	nt	nt	nt	nt	nt	nt	no	insufficient tissue for molecular analysis	no	insufficient tissue for molecular analysis	no	none	none	none	none	none		no	non-AMC	SQ
LEMA0414	protocol	71.729	female	current	squamous cell carcinoma	3	22C3	none	0.01	n.a.	mid (1-49%)	ND	ND	ND	ND	no driver found	wt	wt	wt	wt	wt	wt	wt	wt	SMAD4 A421S, TP53 c.672_672+1delGGinsTT	yes	n.a.	yes	n.a.	yes	IHC_ARCHER	IHC_ARCHER	ARCHER	NGS_ARCHER	NGS_ARCHER		yes	non-AMC	SQ
LEMA0415	protocol	49.5989	female	unknown	adenocarcinoma	1	none	none	unknown	no request for PD-L1	unknown	ND	ND	ND	ND	unknown	nt	nt	nt	nt	nt	nt	nt	nt	nt	no	no request for molecular analysis	no	no request for molecular analysis	no	none	none	none	RNAPCR	none		no	non-AMC	nonSQ
LEMA0416	protocol	59.77	male	current	adenocarcinoma	4	22C3	none	0.05	n.a.	mid (1-49%)	ND	ND	ND	ND	level 2	wt	wt	wt	wt	wt	wt	wt	CNV (NGS+, ARCHER+)	TP53 V157F	yes	n.a.	yes	n.a.	yes	IHC_ARCHER	IHC_ARCHER	ARCHER	NGS_ARCHER	NGS_ARCHER	METamp	yes	non-AMC	nonSQ
LEMA0417	protocol	81.7714	male	former	NOS	4	22C3	none	0.1	n.a.	mid (1-49%)	ND	ND	ND	ND	no driver found	wt	wt	wt	wt	wt	wt	wt	wt	APC Q1379*, PPP2R1A9 R182Y, TP53 V157F	yes	n.a.	yes	n.a.	yes	IHC_ARCHER	IHC_ARCHER	ARCHER	NGS_ARCHER	NGS_ARCHER		yes	non-AMC	nonSQ
LEMA0418	protocol	85.8809	male	unknown	adenocarcinoma	3	22C3	none	negative	n.a.	low (<1%)	ND	ND	ND	ND	level 2	wt	wt	wt	wt	nt	nt	nt	CNV (NGS+, FISH failed)	none	yes	n.a.	yes	n.a.	yes	none	none	none	NGS	NGS	METamp	yes	non-AMC	nonSQ
LEMA0419	protocol	72.794	male	former	squamous cell carcinoma	3	none	none	unknown	no request for PD-L1	unknown	ND	ND	ND	ND	unknown	nt	nt	nt	nt	nt	nt	nt	nt	nt	no	no request for molecular analysis	no	no request for molecular analysis	no	none	none	none	none	none		no	non-AMC	SQ
LEMA0420	protocol	81.232	male	former	adenocarcinoma	1	SP263	none	0.75	n.a.	high (>50%)	ND	ND	ND	ND	no driver found	wt	wt	wt	wt	wt	wt	nt	wt	TP53, RAF1	yes	n.a.	no	no request for RET	yes	IHC	IHC	none	NGS	NGS_FISH		yes	non-AMC	nonSQ
LEMA0421	protocol	80.7639	male	former	adenocarcinoma	4	22C3	none	<1%	n.a.	low (<1%)	ND	ND	ND	ND	no driver found	wt	wt	wt	wt	wt	wt	wt	wt	none	yes	n.a.	yes	n.a.	yes	IHC	IHC	ARCHER	NGS	NGS		yes	non-AMC	nonSQ
LEMA0422	protocol	75.1403	male	former	adenocarcinoma	4	SP263	none	<1%	n.a.	low (<1%)	ND	ND	ND	ND	level 1	wt	wt	wt	wt	wt	83% break	nt	wt	none	yes	n.a.	yes	n.a.	yes	IHC	IHC_FISH	none	NGS	NGS_FISH	ROS1	yes	non-AMC	nonSQ
LEMA0423	protocol	69.7659	female	former	adenocarcinoma	1	none	none	unknown	no request for PD-L1	unknown	ND	ND	ND	ND	unknown	nt	nt	nt	nt	nt	nt	nt	nt	nt	no	no request for molecular analysis	no	no request for molecular analysis	no	none	none	none	RNAPCR	none		no	non-AMC	nonSQ
LEMA0424	protocol	63.0198	male	never	adenocarcinoma	2	SP263	none	0.25	n.a.	mid (1-49%)	ND	ND	ND	ND	level 4	wt	G12D	wt	wt	nt	nt	nt	wt	none	yes	n.a.	yes	n.a.	yes	none	none	none	NGS	NGS	KRAS	yes	non-AMC	nonSQ
LEMA0425	protocol	73.306	male	current	squamous cell carcinoma	3	none	none	unknown	n.a.	unknown	ND	ND	59	ND	unknown	nt	nt	nt	nt	nt	nt	nt	nt	nt	no	patient died 2 days after biopsy	no	patient died 2 days after biopsy	no	none	none	none	none	none		no	non-AMC	SQ
LEMA0426	protocol	77.3114	male	current	squamous cell carcinoma	2	SP263	none	0.8	n.a.	high (>50%)	ND	ND	ND	ND	no driver found	wt	wt	wt	wt	wt	wt	nt	wt	none	yes	n.a.	no	no request for RET	yes	IHC	IHC	none	NGS	NGS_FISH		yes	non-AMC	SQ
LEMA0427	protocol	69.3142	female	former	squamous cell carcinoma	3	insufficient tissue	none	unknown	n.a.	unknown	ND	ND	ND	ND	unknown	nt	nt	nt	nt	nt	nt	nt	nt	nt	no	insufficient tissue	no	insufficient tissue	no	none	none	none	none	none		no	non-AMC	SQ
LEMA0428	protocol	72.5065	male	former	adenocarcinoma	4	SP263	none	<1%	n.a.	low (<1%)	ND	ND	ND	ND	level 4	wt	G12D	wt	wt	nt	nt	nt	wt	ATM	yes	n.a.	yes	n.a.	yes	none	none	none	NGS	NGS	KRAS	yes	non-AMC	nonSQ
LEMA0429	protocol	58.1793	female	current	adenocarcinoma	3	insufficient tissue	none	unknown	n.a.	unknown	ND	ND	ND	ND	unknown	nt	nt	nt	nt	nt	nt	nt	nt	nt	no	insufficient tissue	no	insufficient tissue	no	none	none	none	none	none		no	non-AMC	nonSQ
LEMA0430	protocol	53.5633	female	unknown	adenocarcinoma	4	SP263	none	<1%	n.a.	low (<1%)	ND	ND	1761	ND	level 3a	wt	G12C	wt	wt	wt	nt	nt	wt	none	yes	n.a.	yes	n.a.	yes	IHC	none	none	NGS	NGS	KRAS	yes	non-AMC	nonSQ
LEMA0431	protocol	76.5749	male	unknown	squamous cell carcinoma	3	insufficient tissue	none	unknown	n.a.	unknown	sample missing	sample missing	sample missing	sample missing	unknown	nt	nt	nt	nt	nt	nt	nt	nt	nt	no	insufficient tissue	no	insufficient tissue	no	none	none	none	none	none		no	non-AMC	SQ
LEMA0432	protocol	74.694	female	unknown	squamous cell carcinoma	3	SP263	none	10%-20%	n.a.	mid (1-49%)	ND	ND	ND	ND	unknown	nt	nt	nt	nt	nt	nt	nt	nt	nt	no	insufficient tissue (biopsy procedure interrupted because of pneumothorax)	no	insufficient tissue (biopsy procedure interrupted because of pneumothorax)	no	none	none	none	none	none		no	non-AMC	SQ
LEMA0433	protocol	62.7296	male	never	adenocarcinoma	4	SP263	none	0.9	n.a.	high (>50%)	ND	ND	ND	ND	level 1	ex19del: Ser752_Ile759del	wt	wt	wt	wt	nt	nt	wt	none	yes	n.a.	yes	n.a.	yes	IHC	none	none	NGS	NGS	EGFR	yes	non-AMC	nonSQ
LEMA0434	protocol	79.5373	male	former	adenocarcinoma	3	SP263	none	<1%	n.a.	low (<1%)	sample missing	sample missing	sample missing	sample missing	unknown	nt	nt	nt	nt	nt	nt	nt	nt	nt	no	tissue of insufficient quality for molecular analysis	no	tissue of insufficient quality for molecular analysis	no	none	none	none	none	none		no	non-AMC	nonSQ
LEMA0435	protocol	75.0034	male	unknown	adenocarcinoma	1	SP263	none	<1%	n.a.	low (<1%)	ND	ND	ND	ND	no driver found	wt	wt	wt	wt	wt	wt	wt	wt	none	yes	n.a.	yes	n.a.	yes	IHC	IHC	FISH	NGS	NGS_FISH		yes	non-AMC	nonSQ
LEMA0436	protocol	76.3696	female	former	adenocarcinoma	1	none	none	unknown	n.a.	unknown	ND	ND	ND	ND	level 1	nt	nt	nt	nt	nt	nt	nt	ex14skip	nt	yes	n.a.	yes	n.a.	no	none	none	none	RNAPCR	none	METex14	yes	non-AMC	nonSQ
LEMA0437	protocol	71.9425	female	former	NOS	3	insufficient tissue	none	unknown	n.a.	unknown	ND	ND	ND	ND	unknown	nt	nt	nt	nt	nt	nt	nt	nt	nt	no	insufficient tissue	no	insufficient tissue	no	none	none	none	none	none		no	non-AMC	nonSQ
LEMA0438	run-in	77.6838	female	former	adenocarcinoma	4	insufficient tissue	none	unknown	n.a.	unknown	sample missing	sample missing	sample missing	sample missing	unknown	nt	nt	nt	nt	nt	nt	nt	nt	nt	no	insufficient tissue	no	insufficient tissue	no	none	none	none	none	none		no	non-AMC	nonSQ
LEMA0439	protocol	72.1752	female	current	squamous cell carcinoma	3	SP263	SP263	0.9	1%-5%	high (>50%)	ND	ND	ND	ND	unknown	nt	nt	nt	nt	nt	nt	nt	nt	nt	no	no request for molecular analysis	no	no request for molecular analysis	no	none	none	none	none	none		no	non-AMC	SQ
LEMA0440	protocol	66.2916	male	former	squamous cell carcinoma	1	none	none	unknown	n.a.	unknown	fail	fail	fail	ND	unknown	nt	nt	nt	nt	nt	nt	nt	nt	nt	no	no request for molecular analysis	no	no request for molecular analysis	no	none	none	none	none	none		no	non-AMC	SQ
LEMA0441	protocol	76.2683	male	current	squamous cell carcinoma	1	SP263	none	0.5	n.a.	high (>50%)	ND	ND	ND	ND	unknown	nt	nt	nt	nt	nt	nt	nt	nt	nt	no	no request for molecular analysis	no	no request for molecular analysis	no	none	none	none	none	none		no	non-AMC	SQ
LEMA0442	protocol	44.0274	female	current	adenocarcinoma	3	insufficient tissue	none	unknown	n.a.	unknown	ND	ND	ND	ND	unknown	nt	nt	nt	nt	nt	nt	nt	nt	nt	no	insufficient tissue	no	insufficient tissue	no	none	none	none	none	none		no	non-AMC	nonSQ
LEMA0443	protocol	52.3504	female	current	adenocarcinoma	3	insufficient tissue	none	unknown	n.a.	unknown	sample missing	sample missing	sample missing	sample missing	unknown	nt	nt	nt	nt	nt	nt	nt	nt	nt	no	no malignancy in biopsy	no	no malignancy in biopsy	no	none	none	none	none	none		no	non-AMC	nonSQ
LEMA0444	protocol	58.4969	male	current	adenocarcinoma	4	SP263	none	0.3	n.a.	mid (1-49%)	ND	ND	ND	ND	level 4	wt	G12V	wt	wt	wt	nt	nt	wt	TP53	yes	n.a.	yes	n.a.	yes	IHC	none	none	NGS	NGS	KRAS	yes	non-AMC	nonSQ
LEMA0445	run-in	63.8549	male	former	adenocarcinoma	4	22C3	none	<1%	n.a.	low (<1%)	ND	ND	ND	ND	no driver found	wt	wt	wt	wt	wt	unknown (IHC and FISH not interpretable)	nt	wt	none	yes	n.a.	no	no request for RET	yes	IHC	IHC_FISH	none	NGS_RNAPCR	NGS		yes	non-AMC	nonSQ
LEMA0446	protocol	71.7262	female	former	adenocarcinoma	1	none	none	unknown	n.a.	unknown	ND	ND	ND	ND	unknown	nt	nt	nt	nt	nt	nt	nt	nt	nt	no	no request for molecular analysis	no	no request for molecular analysis	no	none	none	none	none	none		no	non-AMC	nonSQ
LEMA0447	protocol	53.6865	female	never	adenocarcinoma	4	SP263	none	<1%	n.a.	low (<1%)	ND	ND	ND	ND	level 1	ex19del	wt	wt	wt	nt	nt	nt	wt	none	yes	n.a.	yes	n.a.	yes	none	none	none	NGS	NGS	EGFR	yes	non-AMC	nonSQ
LEMA0448	protocol	76.7529	male	former	squamous cell carcinoma	2	SP263	none	<1%	n.a.	low (<1%)	ND	ND	ND	ND	no driver found	wt	wt	wt	wt	wt	wt	nt	wt	none	yes	n.a.	no	no request for RET	yes	IHC	IHC	none	NGS	NGS		yes	non-AMC	SQ
LEMA0449	protocol	75.7536	female	unknown	adenocarcinoma	1	none	none	unknown	n.a.	unknown	sample missing	sample missing	sample missing	sample missing	unknown	nt	nt	nt	nt	nt	nt	nt	nt	nt	no	no request for molecular analysis	no	no request for molecular analysis	no	none	none	none	none	none		no	non-AMC	nonSQ
LEMA0450	protocol	58.8145	female	unknown	squamous cell carcinoma	3	SP263	none	0.1	n.a.	mid (1-49%)	ND	ND	ND	ND	no driver found	wt	wt	wt	wt	wt	wt	wt	wt	none	yes	n.a.	yes	n.a.	yes	IHC	IHC	FISH	NGS	NGS		yes	non-AMC	SQ
LEMA0451	protocol	57.8426	female	current	adenocarcinoma	4	SP263	none	0.9	n.a.	high (>50%)	ND	ND	2325	ND	level 3a	wt	G12C	wt	wt	wt	nt	nt	wt	none	yes	n.a.	yes	n.a.	yes	IHC	none	none	NGS	NGS	KRAS	yes	non-AMC	nonSQ
LEMA0452	protocol	52.8679	female	former	adenocarcinoma	2	SP263	none	0.7	n.a.	high (>50%)	ND	ND	ND	ND	level 4	wt	G12A	wt	wt	wt	nt	nt	wt	FGFR3, MAP2K1	yes	n.a.	yes	n.a.	yes	IHC	none	none	NGS	NGS	KRAS	yes	non-AMC	nonSQ
LEMA0453	protocol	73.8289	male	former	NOS	3	SP263	none	0.9	n.a.	high (>50%)	ND	ND	ND	ND	unknown	wt	wt	wt	wt	nt	wt	wt	wt	CDKN2A, TP53	no	no request for ALK	no	no request for ALK	yes	none	IHC	FISH	NGS	NGS		no	non-AMC	nonSQ
LEMA0454	protocol	67.9097	female	current	LCNEC	2	SP263	none	<1%	n.a.	low (<1%)	ND	ND	19	ND	unknown	nt	nt	nt	nt	nt	nt	nt	nt	nt	no	no request for molecular analysis	no	no request for molecular analysis	no	none	none	none	none	none		no	non-AMC	nonSQ
LEMA0455	protocol	69.1937	female	former	adenocarcinoma	4	22C3	none	negative	n.a.	low (<1%)	ND	ND	ND	ND	level 1	L861Q	wt	wt	wt	wt	nt	nt	wt	none	yes	n.a.	yes	n.a.	yes	IHC	none	none	NGS	NGS	EGFR	yes	non-AMC	nonSQ
LEMA0456	protocol	55.2361	female	former	adenocarcinoma	4	22C3	none	<1%	n.a.	low (<1%)	ND	ND	ND	ND	unknown	nt	nt	nt	nt	nt	nt	nt	nt	nt	no	insufficient tissue	no	insufficient tissue	no	none	none	none	none	none		no	non-AMC	nonSQ
LEMA0457	protocol	69.7522	female	current	adenocarcinoma	4	insufficient tissue	none	unknown	n.a.	unknown	sample missing	sample missing	sample missing	sample missing	unknown	nt	nt	nt	nt	nt	nt	nt	nt	nt	no	insufficient tissue	no	insufficient tissue	no	none	none	none	none	none		no	non-AMC	nonSQ
LEMA0458	protocol	77.8316	male	former	adenocarcinoma	3	none	none	unknown	no request for PD-L1	unknown	sample missing	sample missing	sample missing	sample missing	level 2	wt	wt	wt	ex20ins	wt	nt	nt	wt	none	yes	n.a.	yes	n.a.	yes	IHC	none	none	NGS	NGS	ERBB2	yes	non-AMC	nonSQ
LEMA0459	protocol	63.2142	female	unknown	adenocarcinoma	1	22C3	none	negative	n.a.	low (<1%)	sample missing	sample missing	sample missing	sample missing	level 3a	wt	G12C	wt	wt	wt	nt	nt	wt	none	yes	n.a.	yes	n.a.	yes	IHC	none	none	NGS_RNAPCR	NGS	KRAS	yes	non-AMC	nonSQ
LEMA0460	protocol	67.039	female	current	squamous cell carcinoma	3	22C3	none	1%-5%	n.a.	mid (1-49%)	ND	ND	ND	ND	no driver found	wt	wt	wt	wt	wt	nt	nt	wt	none	yes	n.a.	no	no request for ROS1, RET	yes	IHC	none	none	NGS	NGS		yes	non-AMC	SQ
LEMA0461	protocol	66.2341	male	former	NOS	4	none	none	unknown	no request for PD-L1	unknown	sample missing	sample missing	sample missing	sample missing	level 2	wt	wt	wt	wt	wt	nt	nt	CNV	none	yes	n.a.	yes	n.a.	yes	IHC	none	none	NGS	NGS_FISH	METamp	yes	non-AMC	nonSQ
LEMA0462	protocol	63.0281	female	current	adenocarcinoma	1	22C3	none	0.06	n.a.	high (>50%)	ND	ND	ND	ND	no driver found	wt	wt	wt	wt	wt	wt	wt	wt	none	yes	n.a.	yes	n.a.	yes	IHC	FISH	FISH	NGS_RNAPCR	NGS_FISH		yes	non-AMC	nonSQ
LEMA0463	protocol	67.0582	male	current	NOS	4	22C3	none	0.9	n.a.	high (>50%)	fail	fail	fail	fail	no driver found	wt	wt	wt	wt	wt	wt	wt	wt	none	yes	n.a.	yes	n.a.	yes	IHC	IHC_FISH	FISH	NGS_RNAPCR	NGS_FISH		yes	non-AMC	nonSQ
LEMA0464	protocol	52.2902	male	former	adenocarcinoma	4	22C3	none	<1%	n.a.	low (<1%)	sample missing	sample missing	sample missing	sample missing	no driver found	wt	wt	wt	wt	wt	wt	wt	wt	none	yes	n.a.	yes	n.a.	yes	IHC	FISH	FISH	NGS_RNAPCR	NGS_FISH		yes	non-AMC	nonSQ
LEMA0465	protocol	59.102	female	current	adenocarcinoma	4	22C3	none	1	n.a.	high (>50%)	ND	ND	ND	ND	no driver found	wt	wt	wt	wt	wt	wt	wt	wt	none	yes	n.a.	yes	n.a.	yes	IHC	FISH	FISH	NGS_RNAPCR	NGS_FISH		yes	non-AMC	nonSQ
LEMA0466	protocol	52.2875	female	unknown	NOS	4	unknown	none	0.7	n.a.	high (>50%)	sample missing	sample missing	sample missing	sample missing	unknown	nt	nt	nt	nt	nt	nt	nt	nt	nt	no	no malignancy in biopsy	no	no malignancy in biopsy	no	none	none	none	none	none		no	non-AMC	nonSQ
LEMA0467	protocol	64.2765	female	unknown	squamous cell carcinoma	1	insufficient tissue	none	unknown	n.a.	unknown	sample missing	sample missing	sample missing	sample missing	unknown	nt	nt	nt	nt	nt	nt	nt	nt	nt	no	insufficient tissue	no	insufficient tissue	no	none	none	none	none	none		no	non-AMC	SQ
LEMA0468	protocol	72.2327	female	current	squamous cell carcinoma	2	22C3	none	negative	n.a.	low (<1%)	ND	ND	ND	ND	no driver found	wt	wt	wt	wt	wt	nt	nt	wt	none	yes	n.a.	no	no request for ROS1, RET	yes	IHC	none	none	NGS_RNAPCR	NGS		yes	non-AMC	SQ
LEMA0469	protocol	75.9644	male	current	adenocarcinoma	4	22C3	none	negative	n.a.	low (<1%)	sample missing	sample missing	sample missing	sample missing	not in OncoKB	wt	wt	D594G	wt	wt	nt	nt	wt	none	yes	n.a.	no	no request for ROS1, RET	yes	IHC	none	none	NGS	NGS		yes	non-AMC	nonSQ
LEMA0470	protocol	60.9637	male	former	NOS	4	22C3	none	<1%	n.a.	low (<1%)	sample missing	sample missing	sample missing	sample missing	level 4	wt	G12D	wt	wt	nt	nt	nt	wt	none	yes	n.a.	yes	n.a.	yes	none	none	none	NGS	NGS	KRAS	yes	non-AMC	nonSQ
LEMA0471	protocol	80.9938	male	former	adenocarcinoma	4	22C3	none	0	n.a.	low (<1%)	sample missing	sample missing	sample missing	sample missing	no driver found	wt	wt	wt	wt	wt	wt	wt	wt	none	yes	n.a.	yes	n.a.	yes	IHC	FISH	FISH	NGS	NGS		yes	non-AMC	nonSQ
LEMA0472	protocol	76.1205	female	former	NOS	1	none	none	unknown	n.a.	unknown	ND	ND	ND	ND	level 1	wt	wt	wt	wt	wt	wt	wt	ex14skip	none	yes	n.a.	yes	n.a.	yes	IHC_FISH	FISH	FISH	NGS_RNAPCR	NGS	METex14	yes	non-AMC	nonSQ
LEMA0473	protocol	68.1232	male	former	adenocarcinoma	1	none	none	unknown	n.a.	unknown	ND	ND	ND	ND	level 1	G719A + S768I	wt	wt	wt	nt	nt	nt	wt	none	yes	n.a.	yes	n.a.	yes	none	none	none	NGS	NGS	EGFR	yes	non-AMC	nonSQ
LEMA0474	protocol	73.1828	male	current	NOS	4	22C3	none	<1%	n.a.	low (<1%)	ND	ND	fail	ND	no driver found	wt	wt	wt	wt	wt	wt	wt	wt	none	yes	n.a.	yes	n.a.	yes	IHC_FISH	IHC_FISH	FISH	NGS_RNAPCR	NGS		yes	non-AMC	nonSQ
LEMA0475	protocol	59.2142	female	former	adenocarcinoma	4	insufficient tissue	none	unknown	n.a.	unknown	ND	ND	ND	ND	level 3a	wt	G12C	wt	wt	nt	nt	nt	wt	none	yes	n.a.	yes	n.a.	yes	none	none	none	NGS	NGS	KRAS	yes	non-AMC	nonSQ
LEMA0476	protocol	70.2368	male	former	NOS	4	22C3	none	negative	n.a.	low (<1%)	ND	ND	ND	ND	level 4	wt	G13D	wt	wt	nt	nt	nt	wt	none	yes	n.a.	yes	n.a.	yes	none	none	none	NGS	NGS	KRAS	yes	non-AMC	nonSQ
LEMA0477	protocol	63.2526	female	former	squamous cell carcinoma	3	22C3	none	0	n.a.	low (<1%)	ND	ND	ND	ND	no driver found	wt	wt	wt	wt	wt	wt	wt	wt	none	yes	n.a.	yes	n.a.	yes	IHC_FISH	IHC_FISH	FISH	NGS_RNAPCR	NGS		yes	non-AMC	SQ
LEMA0478	protocol	76.282	male	former	adenocarcinoma	4	22C3	none	0.9	n.a.	high (>50%)	ND	ND	ND	ND	level 4	wt	G12F	wt	wt	nt	nt	nt	wt	none	yes	n.a.	yes	n.a.	yes	none	none	none	NGS_RNAPCR	NGS	KRAS	yes	non-AMC	nonSQ
LEMA0479	protocol	64.3669	male	current	adenocarcinoma	4	22C3	none	0.2	n.a.	mid (1-49%)	ND	ND	fail	ND	no driver found	wt	wt	wt	wt	wt	wt	unknown	wt	none	yes	n.a.	no	test failed (RET FISH not interpretable)	yes	IHC	IHC	FISH	NGS_RNAPCR	NGS		yes	non-AMC	nonSQ
LEMA0480	protocol	68.4052	male	current	adenocarcinoma	4	22C3	none	>50%	n.a.	high (>50%)	ND	ND	41	ND	level 3a	wt	G12C	wt	wt	nt	nt	nt	wt	none	yes	n.a.	yes	n.a.	yes	none	none	none	NGS_RNAPCR	NGS	KRAS	yes	non-AMC	nonSQ
LEMA0481	protocol	73.6044	male	current	squamous cell carcinoma	4	22C3	none	1	n.a.	high (>50%)	ND	ND	ND	ND	no driver found	wt	wt	wt	wt	wt	wt	wt	wt	none	yes	n.a.	yes	n.a.	yes	IHC_FISH	IHC_FISH	FISH	NGS_RNAPCR	NGS		yes	non-AMC	SQ
LEMA0482	protocol	62.7734	male	current	LCNEC	4	22C3	none	>50%	n.a.	high (>50%)	ND	ND	ND	ND	no driver found	wt	wt	wt	wt	wt	wt	wt	wt	none	yes	n.a.	yes	n.a.	yes	IHC_FISH	IHC_FISH	FISH	NGS_RNAPCR	NGS		yes	non-AMC	nonSQ
LEMA0483	protocol	48.7885	female	never	adenocarcinoma	4	22C3	none	0.5	n.a.	high (>50%)	ND	ND	ND	ND	level 1	wt	wt	wt	wt	fusion (IHC3+FISH+)	wt	wt	wt	none	yes	n.a.	yes	n.a.	yes	IHC_FISH	IHC_FISH	FISH	NGS_RNAPCR	NGS		yes	non-AMC	nonSQ
LEMA0484	protocol	59.3101	male	current	adenocarcinoma	4	22C3	none	0.2	n.a.	mid (1-49%)	ND	ND	48	ND	level 4	wt	G12V	wt	wt	nt	nt	nt	wt	none	yes	n.a.	yes	n.a.	yes	none	none	none	NGS	NGS	KRAS	yes	non-AMC	nonSQ
LEMA0485	protocol	72.3258	female	former	adenocarcinoma	4	22C3	none	0.9	n.a.	high (>50%)	ND	ND	ND	ND	level 1	wt	wt	wt	wt	wt	wt	wt	ex14skip	none	yes	n.a.	yes	n.a.	yes	IHC	IHC_FISH	FISH	NGS_ARCHER	NGS_FISH	METex14	yes	non-AMC	nonSQ
LEMA0486	protocol	79.3457	female	former	adenocarcinoma	3	22C3	none	0	n.a.	low (<1%)	ND	ND	ND	ND	level 4	wt	Q61H	wt	wt	nt	nt	nt	CNV	none	yes	n.a.	yes	n.a.	yes	none	none	none	NGS_RNAPCR	NGS	KRAS	yes	non-AMC	nonSQ
LEMA0487	protocol	71.3676	female	current	NOS	4	22C3	none	1	n.a.	high (>50%)	ND	ND	16	ND	level 4	wt	G12V	wt	wt	nt	nt	nt	wt	none	yes	n.a.	yes	n.a.	yes	none	none	none	NGS_RNAPCR	NGS	KRAS	yes	non-AMC	nonSQ
LEMA0488	protocol	49.3936	female	current	adenocarcinoma	3	22C3	none	0	n.a.	low (<1%)	ND	ND	ND	ND	level 4	wt	G12V	wt	wt	nt	nt	nt	wt	none	yes	n.a.	yes	n.a.	yes	none	none	none	NGS_RNAPCR	NGS	KRAS	yes	non-AMC	nonSQ
LEMA0489	protocol	61.4127	female	current	adenocarcinoma	4	22C3	none	0.3	n.a.	mid (1-49%)	ND	ND	ND	ND	level 4	wt	G12V	wt	wt	nt	nt	nt	wt	none	yes	n.a.	yes	n.a.	yes	none	none	none	NGS	NGS	KRAS	yes	non-AMC	nonSQ
LEMA0490	protocol	66.4422	female	current	adenocarcinoma	4	22C3	none	0.6	n.a.	high (>50%)	ND	ND	ND	ND	level 3a	wt	G12C	wt	wt	nt	nt	nt	wt	none	yes	n.a.	yes	n.a.	yes	none	none	none	NGS	NGS	KRAS	yes	non-AMC	nonSQ
LEMA0491	protocol	76.7529	female	never	adenocarcinoma	1	22C3	none	0	n.a.	low (<1%)	ND	ND	ND	ND	level 1	ex19del	wt	wt	wt	nt	nt	nt	wt	none	yes	n.a.	yes	n.a.	yes	none	none	none	NGS	NGS	EGFR	yes	non-AMC	nonSQ
LEMA0492	protocol	77.8535	female	never	adenocarcinoma	4	22C3	none	0.1	n.a.	mid (1-49%)	sample missing	sample missing	sample missing	sample missing	level 1	wt	wt	wt	wt	nt	nt	nt	ex14skip: c.3018_30298+3	none	yes	n.a.	yes	n.a.	yes	none	none	none	NGS_RNAPCR	NGS	METex14	yes	non-AMC	nonSQ
LEMA0493	protocol	76.9637	male	former	adenocarcinoma	1	22C3	none	0	n.a.	low (<1%)	ND	ND	ND	ND	no driver found	wt	wt	wt	wt	wt	wt	wt	wt	none	yes	n.a.	yes	n.a.	yes	IHC	FISH	FISH	NGS	NGS		yes	non-AMC	nonSQ
LEMA0494	protocol	62.3217	female	current	adenocarcinoma	4	22C3	none	0.3	n.a.	mid (1-49%)	474	ND	ND	ND	level 1	ex19del	wt	wt	wt	wt	wt	nt	wt	none	yes	n.a.	yes	n.a.	yes	IHC	IHC	none	NGS	NGS	EGFR	yes	non-AMC	nonSQ
LEMA0495	protocol	75.4771	male	former	adenocarcinoma	1	22C3	none	0.9	n.a.	high (>50%)	ND	ND	ND	ND	level 4	wt	Q61H	wt	wt	wt	wt	nt	wt	none	yes	n.a.	yes	n.a.	yes	IHC	IHC	none	NGS	NGS	KRAS	yes	non-AMC	nonSQ
LEMA0496	protocol	62.5188	male	current	adenocarcinoma	4	22C3	none	0.8	n.a.	high (>50%)	sample missing	sample missing	sample missing	sample missing	not in OncoKB	CNV	wt	wt	wt	wt	wt	unknown	wt	none	yes	n.a.	no	test failed (RET FISH not interpretable)	yes	IHC	IHC	FISH	NGS_RNAPCR	NGS		yes	non-AMC	nonSQ
LEMA0497	protocol	71.54	male	former	NOS	3	22C3	none	0.7	n.a.	high (>50%)	sample missing	sample missing	sample missing	sample missing	not in OncoKB	E697*	wt	wt	wt	wt	wt	nt	wt	none	yes	n.a.	no	no request for RET	yes	IHC	IHC	none	NGS	NGS		yes	non-AMC	nonSQ
LEMA0498	protocol	53.7878	female	former	adenocarcinoma	4	22C3	none	0	n.a.	low (<1%)	ND	ND	ND	ND	level 3a	ex20ins	wt	wt	wt	wt	wt	nt	wt	none	yes	n.a.	yes	n.a.	yes	IHC	IHC	none	NGS	NGS	EGFR	yes	non-AMC	nonSQ
LEMA0499	protocol	54.872	female	current	adenocarcinoma	4	22C3	none	0	n.a.	low (<1%)	ND	ND	ND	ND	level 4	wt	G12D	wt	wt	wt	nt	nt	wt	none	yes	n.a.	yes	n.a.	yes	IHC	none	none	NGS	NGS	KRAS	yes	non-AMC	nonSQ
LEMA0500	protocol	47.3867	female	current	adenocarcinoma	3	22C3	SP263	1	1	high (>50%)	sample missing	sample missing	sample missing	sample missing	no driver found	wt	wt	wt	wt	wt	wt	wt	wt	none	yes	n.a.	yes	n.a.	yes	IHC	FISH	FISH	NGS	NGS		yes	AMC	nonSQ
LEMA0501	run-in	68.4079	male	unknown	adenocarcinoma	1	none	none	unknown	no request for PD-L1	unknown	ND	ND	ND	ND	unknown	nt	nt	nt	nt	nt	nt	nt	nt	nt	no	no request for molecular analysis	no	no request for molecular analysis	no	none	none	none	none	none		no	AMC	nonSQ
LEMA0502	run-in	71.3785	male	former	adenocarcinoma	4	SP263	none	0.03	n.a.	mid (1-49%)	ND	ND	ND	ND	no driver found	wt	wt	wt	wt	wt	wt	wt	wt	PIK3CA, TP53	yes	n.a.	yes	n.a.	yes	IHC	FISH	FISH	NGS	NGS		yes	AMC	nonSQ
LEMA0503	run-in	74.4449	female	unknown	adenocarcinoma	3	SP263	none	0.1	n.a.	mid (1-49%)	ND	ND	ND	ND	level 4	wt	G13C	wt	wt	nt	nt	nt	wt	TP53	yes	n.a.	yes	n.a.	yes	none	none	none	NGS	NGS	KRAS	yes	AMC	nonSQ
LEMA0504	run-in	79.4853	male	former	adenocarcinoma	4	SP263	none	0.6	n.a.	high (>50%)	ND	ND	30.5	ND	no driver found	wt	wt	wt	wt	wt	wt	wt	wt	TP53, MLH	yes	n.a.	yes	n.a.	yes	IHC	FISH	FISH	NGS	NGS		yes	AMC	nonSQ
LEMA0505	run-in	58.5024	female	unknown	adenocarcinoma	4	SP263	none	0.5	n.a.	high (>50%)	ND	ND	49.5	ND	level 3a	wt	G12C	wt	wt	wt	wt	nt	wt	none	yes	n.a.	yes	n.a.	yes	IHC	FISH	none	NGS	NGS	KRAS	yes	AMC	nonSQ
LEMA0506	run-in	77.5222	male	former	adenocarcinoma	4	SP263	none	0.5	n.a.	high (>50%)	ND	ND	ND	ND	level 3b	wt	wt	wt	CNV	wt	wt	wt	wt	none	yes	n.a.	yes	n.a.	yes	IHC	FISH	FISH	NGS	NGS	ERBB2	yes	AMC	nonSQ
LEMA0507	run-in	77.525	female	never	adenocarcinoma	4	SP263	none	<1%	n.a.	low (<1%)	490	ND	ND	ND	level 1	ex19del	wt	wt	wt	wt	wt	wt	wt	PIK3CA	yes	n.a.	yes	n.a.	yes	IHC	FISH	FISH	NGS	NGS	EGFR	yes	AMC	nonSQ
LEMA0508	protocol	50.5106	female	unknown	unknown	4	insufficient tissue	none	unknown	n.a.	unknown	ND	ND	ND	nt	unknown	nt	nt	nt	nt	nt	nt	nt	nt	nt	no	no tissue	no	no tissue	no	none	none	none	none	none		no	AMC	nonSQ
LEMA0509	protocol	60.3723	female	current	NOS	3	22C3	SP263	0	0.05	low (<1%)	ND	ND	ND	nt	unknown	nt	nt	nt	nt	nt	nt	nt	nt	nt	no	insufficient tissue	no	insufficient tissue	no	none	none	none	none	none		no	AMC	nonSQ
LEMA0510	run-in	81.5633	male	unknown	adenocarcinoma	4	SP263	none	0	n.a.	low (<1%)	ND	ND	ND	ND	level 1	ex19del	wt	wt	wt	wt	nt	nt	wt	none	yes	n.a.	yes	n.a.	yes	IHC	none	none	NGS	NGS	EGFR	yes	AMC	nonSQ
LEMA0511	run-in	58.5626	female	current	adenocarcinoma	4	SP263	none	0.65	n.a.	high (>50%)	ND	ND	34	ND	level 3a	wt	G12C	wt	wt	wt	unknown	wt	wt	none	yes	n.a.	yes	n.a.	yes	IHC	FISH	FISH	NGS	NGS	KRAS	yes	AMC	nonSQ
LEMA0512	run-in	62.601	female	never	adenocarcinoma	4	SP263	none	negative	n.a.	low (<1%)	ND	ND	ND	ND	level 1	wt	wt	wt	wt	fusion (IHC positive)	wt	nt	wt	TP53, RB1	yes	n.a.	yes	n.a.	yes	IHC	FISH	none	NGS	NGS		yes	AMC	nonSQ
LEMA0513	run-in	50.8008	female	never	adenocarcinoma	4	SP263	none	<1%	n.a.	low (<1%)	fail	fail	fail	fail	level 1	L858R	wt	wt	wt	wt	wt	nt	wt	CTNNB1 S37C, MDM2 CNV	yes	n.a.	yes	n.a.	yes	IHC	FISH	none	NGS	NGS	EGFR	yes	AMC	nonSQ
LEMA0514	run-in	60.8159	male	unknown	adenocarcinoma	3	SP263	none	<1%	n.a.	low (<1%)	ND	ND	ND	ND	no driver found	wt	wt	wt	wt	wt	wt	wt	wt	STK11, CDKN2A	yes	n.a.	yes	n.a.	yes	IHC	FISH	FISH	NGS	NGS		yes	AMC	nonSQ
LEMA0515	protocol	60.3943	male	current	squamous cell carcinoma	3	22C3	SP263	0.1	0.1	mid (1-49%)	ND	ND	ND	nt	no driver found	wt	wt	wt	wt	wt	wt	wt	wt	none	yes	n.a.	yes	n.a.	yes	IHC_FISH	FISH	FISH	NGS	NGS		yes	AMC	SQ
LEMA0516	protocol	51.4031	male	former	adenocarcinoma	4	22C3	SP263	0.1	0.1	mid (1-49%)	ND	ND	ND	nt	level 4	wt	Q61K	wt	wt	nt	wt	wt	wt	none	yes	n.a.	yes	n.a.	yes	none	FISH	FISH	NGS	NGS	KRAS	yes	AMC	nonSQ
LEMA0517	run-in	66.9103	male	former	adenocarcinoma	4	SP263	none	>50%	n.a.	high (>50%)	ND	ND	fail	ND	no driver found	wt	wt	wt	wt	wt	wt	wt	wt	none	yes	n.a.	yes	n.a.	yes	IHC	IHC	FISH	NGS	NGS		yes	AMC	nonSQ
LEMA0518	protocol	77.4456	male	current	squamous cell carcinoma	4	22C3	SP263	0.02	0.02	mid (1-49%)	ND	ND	ND	nt	no driver found	wt	wt	wt	wt	wt	wt	wt	wt	PIK3CA E542Q	yes	n.a.	yes	n.a.	yes	IHC_FISH	FISH	FISH	NGS_RNAPCR	NGS		yes	AMC	SQ
LEMA0519	protocol	71.4689	female	current	adenocarcinoma	4	22C3	SP263	0.9	0.9	high (>50%)	ND	ND	45.2	nt	level 4	wt	G12V	wt	wt	wt	wt	wt	wt	none	yes	n.a.	yes	n.a.	yes	IHC	FISH	FISH	NGS	NGS	KRAS	yes	AMC	nonSQ
LEMA0520	protocol	61.9028	male	unknown	unknown	4	insufficient tissue	none	unknown	n.a.	unknown	sample missing	sample missing	sample missing	sample missing	unknown	nt	nt	nt	nt	wt	nt	nt	nt	nt	no	insufficient tissue for NGS	no	insufficient tissue for NGS, ROS1, RET	no	IHC	none	none	none	none		no	AMC	nonSQ
LEMA0521	protocol	47.5099	female	current	squamous cell carcinoma	4	22C3	SP263	0.4	0.4	mid (1-49%)	sample missing	sample missing	sample missing	sample missing	no driver found	wt	wt	wt	wt	wt	wt	wt	wt	none	yes	n.a.	yes	n.a.	yes	IHC_FISH	FISH	FISH	NGS_RNAPCR	NGS		yes	AMC	SQ
LEMA0522	protocol	70.5435	female	former	squamous cell carcinoma	2	22C3	SP263	0.9	0.9	high (>50%)	ND	ND	ND	nt	no driver found	wt	wt	wt	wt	wt	wt	wt	wt	none	yes	n.a.	yes	n.a.	yes	IHC_FISH	FISH	FISH	NGS_RNAPCR	NGS		yes	AMC	SQ
LEMA0523	protocol	67.5373	female	former	squamous cell carcinoma	4	22C3	SP263	0	0	low (<1%)	sample missing	sample missing	sample missing	sample missing	no driver found	wt	wt	wt	wt	wt	wt	wt	wt	none	yes	n.a.	yes	n.a.	yes	IHC_FISH	FISH	FISH	NGS	NGS		yes	AMC	SQ
LEMA0524	protocol	70.5791	male	unknown	NOS	4	none	none	unknown	n.a.	unknown	ND	ND	ND	nt	no driver found	wt	wt	wt	wt	wt	wt	wt	wt	none	yes	n.a.	yes	n.a.	yes	IHC	FISH	FISH	NGS	NGS		yes	AMC	nonSQ
LEMA0525	protocol	57.5825	male	former	adenocarcinoma	4	22C3	SP263	1	0.9	high (>50%)	ND	ND	49.6	nt	level 4	wt	Q61H	wt	wt	wt	wt	wt	wt	none	yes	n.a.	yes	n.a.	yes	IHC_FISH	FISH	FISH	NGS	NGS	KRAS	yes	AMC	nonSQ
LEMA0526	protocol	73.5989	male	former	adenocarcinoma	4	22C3	SP263	1	1	high (>50%)	ND	ND	25.3	nt	level 3a	wt	G12C	wt	wt	wt	wt	wt	wt	none	yes	n.a.	yes	n.a.	yes	IHC_FISH	FISH	FISH	NGS	NGS	KRAS	yes	AMC	nonSQ
LEMA0527	protocol	77.7495	male	current	squamous cell carcinoma	4	22C3	SP263	0.9	0.9	high (>50%)	ND	ND	ND	nt	no driver found	wt	wt	wt	wt	wt	wt	wt	wt	none	yes	n.a.	yes	n.a.	yes	IHC_FISH	FISH	FISH	NGS_RNAPCR	NGS		yes	AMC	SQ
LEMA0528	protocol	72.7502	male	former	NOS	4	none	none	unknown	n.a.	unknown	ND	ND	10	nt	no driver found	wt	wt	wt	wt	wt	wt	wt	wt	none	yes	n.a.	yes	n.a.	yes	IHC_FISH	FISH	FISH	NGS_RNAPCR	NGS		yes	AMC	nonSQ
LEMA0529	protocol	63.9042	male	current	adenocarcinoma	4	none	none	unknown	no request for PD-L1	unknown	ND	ND	42.9	nt	level 3a	wt	G12C	wt	wt	wt	nt	nt	wt	none	yes	n.a.	yes	n.a.	yes	IHC	none	none	NGS	NGS	KRAS	yes	AMC	nonSQ
LEMA0530	run-in	53.8344	female	current	adenocarcinoma	4	insufficient tissue	none	unknown	n.a.	unknown	ND	ND	ND	ND	unknown	nt	nt	nt	nt	wt	wt	wt	nt	nt	no	insufficient tissue for NGS	no	insufficient tissue for NGS	no	IHC_FISH	FISH	FISH	none	none		no	AMC	nonSQ
LEMA0531	protocol	34.9514	female	current	adenocarcinoma	3	22C3	SP263	0	0	low (<1%)	ND	ND	ND	nt	unknown	nt	nt	nt	nt	wt	nt	nt	nt	nt	no	insufficient tissue	no	insufficient tissue	no	IHC	none	none	none	none		no	AMC	nonSQ
LEMA0532	protocol	70.9487	female	former	NOS	1	22C3	none	0.6	n.a.	high (>50%)	sample missing	sample missing	sample missing	sample missing	level 4	wt	G13C	wt	wt	nt	nt	nt	wt	none	yes	n.a.	yes	n.a.	yes	none	none	none	NGS	NGS	KRAS	yes	AMC	nonSQ
LEMA0533	protocol	62.0342	female	current	adenocarcinoma	4	22C3	SP263	1	1	high (>50%)	ND	ND	89.9	nt	level 4	wt	G12D	wt	wt	nt	nt	nt	wt	none	yes	n.a.	yes	n.a.	yes	none	none	none	NGS	NGS	KRAS	yes	AMC	nonSQ
LEMA0534	protocol	75.0363	male	unknown	unknown	4	unknown	unknown	unknown	n.a.	unknown	ND	ND	ND	nt	level 1	unknown	unknown	unknown	unknown	unknown	unknown	25% break	unknown	unknown	yes	n.a.	yes	n.a.	unknown	unknown	unknown	FISH	unknown	unknown	RET	yes	AMC	nonSQ
LEMA0535	protocol	74.1027	male	former	adenocarcinoma	1	none	none	unknown	no request for PD-L1	unknown	ND	ND	ND	ND	unknown	nt	nt	nt	nt	nt	nt	nt	nt	nt	no	no request for molecular analysis	no	no request for molecular analysis	no	none	none	none	none	none		no	AMC	nonSQ
LEMA0536	protocol	63.1403	male	unknown	adenocarcinoma	4	22C3	E1L3N	<1%	<1%	low (<1%)	fail	fail	fail	fail	level 2	wt	wt	wt	wt	nt	nt	nt	CNV	TP53 K351*	yes	n.a.	yes	n.a.	yes	none	none	none	NGS	NGS_FISH	METamp	yes	AMC	nonSQ
LEMA0537	protocol	88.1369	male	unknown	adenocarcinoma	3	insufficient tissue	none	unknown	n.a.	unknown	fail	fail	fail	fail	level 3a	wt	G12C	wt	wt	nt	nt	nt	wt	none	yes	n.a.	yes	n.a.	yes	none	none	none	NGS	NGS	KRAS	yes	AMC	nonSQ
LEMA0538	protocol	74.1574	female	unknown	adenocarcinoma	1	none	none	unknown	no request for PD-L1	unknown	ND	ND	ND	ND	unknown	nt	nt	nt	nt	nt	nt	nt	nt	nt	no	no request for molecular analysis	no	no request for molecular analysis	no	none	none	none	none	none		no	AMC	nonSQ
LEMA0539	protocol	63.1567	male	former	adenocarcinoma	3	22C3	none	<1%	n.a.	low (<1%)	ND	ND	ND	ND	level 4	wt	G12R	wt	wt	nt	nt	nt	wt	none	yes	n.a.	yes	n.a.	yes	none	none	none	NGS_RNAPCR	NGS	KRAS	yes	AMC	nonSQ
LEMA0540	protocol	56.1588	male	former	adenocarcinoma	1	22C3	none	0.9	n.a.	high (>50%)	ND	ND	ND	ND	unknown	wt	wt	wt	unknown (not interpretable)	nt	nt	nt	wt	TP53 L132R	no	no request for ALK	no	no request for ALK, ROS1, RET	yes	none	none	none	NGS_RNAPCR	NGS		no	AMC	nonSQ
LEMA0541	protocol	60.1752	female	current	adenocarcinoma	1	E1L3N	none	0.9	n.a.	high (>50%)	ND	ND	ND	ND	level 3a	wt	G12C	wt	wt	wt	wt	nt	wt	TP53 H179Y	yes	n.a.	yes	n.a.	yes	IHC	IHC_FISH	none	NGS	NGS	KRAS	yes	AMC	nonSQ
LEMA0542	protocol	61.1745	female	current	squamous cell carcinoma	2	22C3	E1L3N	5%-10%	0.03	mid (1-49%)	ND	ND	ND	ND	no driver found	wt	wt	wt	wt	wt	wt	wt	wt	TP53 R273G, PDGFRA c.2440-1G>A	yes	n.a.	yes	n.a.	yes	IHC_FISH	FISH	FISH	NGS_RNAPCR	NGS		yes	AMC	SQ
LEMA0543	protocol	71.1786	male	unknown	adenocarcinoma	3	none	none	unknown	no request for PD-L1	unknown	ND	ND	ND	ND	not in OncoKB	wt	wt	G596R	wt	wt	wt	wt	wt	TP53 Y236C	yes	n.a.	yes	n.a.	yes	IHC_FISH	FISH	FISH	NGS	NGS		yes	AMC	nonSQ
LEMA0544	protocol	70.1793	female	unknown	adenocarcinoma	4	E1L3N	none	0.08	n.a.	mid (1-49%)	ND	ND	37	ND	level 4	wt	G12V	wt	wt	nt	nt	nt	wt	none	yes	n.a.	yes	n.a.	yes	none	none	none	NGS	NGS	KRAS	yes	AMC	nonSQ
LEMA0545	protocol	70.1793	male	current	adenocarcinoma	1	22C3	E1L3N	negative	negative	low (<1%)	ND	ND	ND	ND	level 1	G719A	wt	wt	wt	nt	nt	nt	wt	TP53 Q204*	yes	n.a.	yes	n.a.	yes	none	none	none	NGS_RNAPCR	NGS	EGFR	yes	AMC	nonSQ
LEMA0546	protocol	73.1964	male	unknown	adenocarcinoma	2	none	none	unknown	no request for PD-L1	unknown	ND	ND	ND	ND	unknown	nt	nt	nt	nt	nt	nt	nt	nt	nt	no	no request for molecular analysis	no	no request for molecular analysis	no	none	none	none	none	none		no	AMC	nonSQ
LEMA0547	protocol	68.2163	male	unknown	adenocarcinoma	3	22C3	none	<1%	n.a.	low (<1%)	ND	ND	ND	ND	no driver found	wt	wt	wt	wt	wt	wt	wt	wt	PIK3CA, TP53	yes	n.a.	yes	n.a.	yes	IHC_FISH	FISH	FISH	NGS	NGS		yes	AMC	nonSQ
LEMA0548	protocol	75.2361	male	former	squamous cell carcinoma	4	E1L3N	none	0.1	n.a.	mid (1-49%)	ND	ND	ND	ND	no driver found	wt	wt	wt	wt	wt (IHC+, FISH-)	wt	wt	wt	PTEN, TP53	yes	n.a.	yes	n.a.	yes	IHC_FISH	FISH	FISH	NGS_RNAPCR	NGS		yes	AMC	SQ
LEMA0549	protocol	52.2601	female	unknown	adenocarcinoma	4	none	none	unknown	no request for PD-L1	unknown	8	ND	ND	ND	level 1	wt	wt	wt	wt	wt	wt	fusion (echter slechts 5 cellen beoordeelbaar)	wt	TP53 R273H	yes	n.a.	yes	n.a.	yes	IHC_FISH	FISH	FISH	NGS	NGS	RET	yes	AMC	nonSQ
LEMA0550	protocol	51.2882	male	former	adenocarcinoma	4	E1L3N	none	0.7	n.a.	high (>50%)	ND	ND	ND	ND	level 1	wt	wt	V600E	wt	nt	nt	nt	wt	TP53 A138V	yes	n.a.	yes	n.a.	yes	none	none	none	NGS_RNAPCR	NGS	BRAF V600E	yes	AMC	nonSQ
LEMA0551	protocol	67.2909	male	unknown	adenocarcinoma	2	22C3	none	negative	n.a.	low (<1%)	ND	10	ND	ND	level 1	L858R	unknown	unknown	unknown	nt	nt	nt	unknown	unknown	yes	n.a.	yes	n.a.	yes	none	none	none	unknown	unknown	EGFR	yes	AMC	nonSQ
LEMA0552	protocol	70.2943	male	unknown	squamous cell carcinoma	4	E1L3N	none	0.2	n.a.	mid (1-49%)	ND	ND	ND	ND	unknown	wt	wt	wt	wt	nt	nt	nt	wt	PIK3CA E545K, TP53 c.920-3_920-1delinsAA	no	no request for ALK	no	no request for ALK, ROS1, RET	yes	none	none	none	NGS	NGS		no	AMC	SQ
LEMA0553	protocol	72.293	female	unknown	adenosquamous carcinoma	2	none	none	unknown	no request for PD-L1	unknown	ND	ND	ND	ND	unknown	nt	nt	nt	nt	nt	nt	nt	nt	nt	no	no request for molecular analysis	no	no request for molecular analysis	no	none	none	none	none	none		no	AMC	nonSQ
LEMA0554	protocol	71.2991	female	unknown	adenocarcinoma	1	none	none	unknown	no request for PD-L1	unknown	ND	ND	ND	ND	unknown	nt	nt	nt	nt	nt	nt	nt	nt	nt	no	no request for molecular analysis	no	no request for molecular analysis	no	none	none	none	none	none		no	AMC	nonSQ
LEMA0555	protocol	68.3066	male	current	squamous cell carcinoma	2	22C3	E1L3N	10%-20%	0.2	mid (1-49%)	ND	ND	ND	ND	no driver found	wt	wt	wt	wt	wt	wt	wt	wt	PTEN G165*, POLE H342Y, TP53 (3x), MAP2K1 T226A	yes	n.a.	yes	n.a.	yes	IHC_FISH	FISH	FISH	NGS	NGS		yes	AMC	SQ
LEMA0556	protocol	71.3101	female	former	adenocarcinoma	1	22C3	E1L3N	<1%	<1%	low (<1%)	ND	ND	ND	ND	level 3a	wt	G12C	wt	wt	nt	nt	nt	wt	none	yes	n.a.	yes	n.a.	yes	none	none	none	NGS_RNAPCR	NGS	KRAS	yes	AMC	nonSQ
LEMA0557	protocol	63.3128	female	former	NOS	4	22C3	E1L3N	0.9	0.9	high (>50%)	ND	ND	ND	ND	level 3a	wt	G12C	wt	wt	nt	nt	nt	wt	TP53 R248L	yes	n.a.	yes	n.a.	yes	none	none	none	NGS_RNAPCR	NGS	KRAS	yes	AMC	nonSQ
LEMA0558	protocol	76.3121	male	current	squamous cell carcinoma	3	E1L3N	none	0.2	n.a.	mid (1-49%)	ND	ND	ND	ND	no driver found	wt	wt	wt	wt	wt	wt	wt	wt	TP53 H179R	yes	n.a.	yes	n.a.	yes	IHC_FISH	FISH	FISH	NGS_RNAPCR	NGS		yes	AMC	SQ
LEMA0559	protocol	75.3128	male	former	LCNEC	1	22C3	E1L3N	5%-10%	5%-10%	mid (1-49%)	ND	ND	ND	ND	level 3a	wt	G12C	wt	wt	wt	wt	wt	wt	TP53 Y236C	yes	n.a.	yes	n.a.	yes	IHC_FISH	FISH	FISH	NGS_RNAPCR	NGS	KRAS	yes	AMC	nonSQ
LEMA0560	protocol	64.3285	female	former	adenocarcinoma	1	22C3	E1L3N	0.4	0.3	mid (1-49%)	ND	ND	ND	ND	level 1	L858R	wt	wt	wt	nt	nt	nt	wt	none	yes	n.a.	yes	n.a.	yes	none	none	none	NGS	NGS	EGFR	yes	AMC	nonSQ
LEMA0561	protocol	78.3326	male	former	squamous cell carcinoma	3	22C3	E1L3N	0	0	low (<1%)	ND	ND	ND	ND	no driver found	wt	wt	wt	wt	wt	wt	wt	wt	TP53 c.559+1G>T	yes	n.a.	yes	n.a.	yes	IHC_FISH	FISH	FISH	NGS_RNAPCR	NGS		yes	AMC	SQ
LEMA0562	protocol	68.3313	male	current	squamous cell carcinoma	4	22C3	none	<1%	n.a.	low (<1%)	ND	ND	ND	ND	no driver found	wt	wt	wt	wt	wt	wt	wt	wt	TP53 V173L	yes	n.a.	yes	n.a.	yes	IHC_FISH	FISH	FISH	NGS_RNAPCR	NGS		yes	AMC	SQ
LEMA0563	protocol	76.3313	female	current	unknown	3	insufficient tissue	none	unknown	no tissue	unknown	ND	ND	ND	ND	unknown	nt	nt	nt	nt	nt	nt	nt	nt	nt	no	no tissue obtained	no	no tissue obtained	no	none	none	none	none	none		no	AMC	nonSQ
LEMA0564	protocol	72.3669	female	current	adenocarcinoma	3	22C3	E1L3N	<1%	<1%	low (<1%)	ND	ND	ND	ND	no driver found	wt	wt	wt	wt	wt	wt	wt	wt	TP53 G154V	yes	n.a.	yes	n.a.	yes	IHC_FISH	FISH	FISH	NGS_RNAPCR	NGS		yes	AMC	nonSQ
LEMA0565	protocol	67.3867	female	former	adenocarcinoma	1	22C3	E1L3N	25%-50%	0.6	mid (1-49%)	ND	ND	ND	ND	level 4	wt	wt	G469A	wt	nt	nt	nt	wt	none	yes	n.a.	yes	n.a.	yes	none	none	none	NGS_RNAPCR	NGS	BRAF other	yes	AMC	nonSQ
LEMA0566	protocol	88.386	male	former	squamous cell carcinoma	3	E1L3N	none	negative	n.a.	low (<1%)	ND	ND	ND	ND	no driver found	wt	wt	wt	wt	wt	wt	wt	wt	TP53	yes	n.a.	yes	n.a.	yes	IHC_FISH	FISH	FISH	NGS_RNAPCR	NGS		yes	AMC	SQ
LEMA0567	protocol	70.3901	male	former	adenocarcinoma	1	22C3	E1L3N	negative	negative	low (<1%)	ND	ND	ND	ND	no driver found	wt	wt	wt	wt	wt	wt	wt	wt	none	yes	n.a.	yes	n.a.	yes	FISH	FISH	FISH	NGS_RNAPCR	NGS		yes	AMC	nonSQ
LEMA0568	protocol	75.4086	female	unknown	adenocarcinoma	4	E1L3N	none	negative	n.a.	low (<1%)	ND	ND	44	ND	level 3a	wt	G12C	G469V	wt	nt	nt	nt	wt	TP53 R280_E287delins8)	yes	n.a.	yes	n.a.	yes	none	none	none	NGS	NGS	KRAS	yes	AMC	nonSQ
LEMA0569	protocol	72.4107	female	former	squamous cell carcinoma	2	22C3	E1L3N	>50%	0.4	high (>50%)	ND	ND	ND	ND	no driver found	wt	wt	wt	wt	wt	wt	wt	wt	FGFR CNV, TP53 P278R, ROS1 R2126W	yes	n.a.	yes	n.a.	yes	IHC_FISH	FISH	FISH	NGS_RNAPCR	NGS		yes	AMC	SQ
LEMA0570	protocol	59.4114	male	unknown	adenocarcinoma	4	E1L3N	none	0	n.a.	low (<1%)	ND	ND	ND	ND	unknown	wt	wt	wt	wt	nt	nt	nt	wt	MAP2K1 K57N, TP53 G244C	no	insufficient tissue for ALK	no	insufficient tissue for ALK, ROS1, RET	yes	none	none	none	NGS	NGS		no	AMC	nonSQ
LEMA0571	protocol	70.4257	female	unknown	adenocarcinoma	1	none	none	unknown	no request for PD-L1	unknown	ND	ND	ND	ND	unknown	nt	nt	nt	nt	nt	nt	nt	nt	nt	no	no request for molecular analysis	no	no request for molecular analysis	no	none	none	none	none	none		no	AMC	nonSQ
LEMA0572	protocol	68.4244	male	former	adenocarcinoma	2	E1L3N	none	10%-25%	n.a.	mid (1-49%)	ND	ND	ND	ND	level 4	wt	G12V	wt	wt	nt	nt	nt	wt	TP53	yes	n.a.	yes	n.a.	yes	none	none	none	NGS	NGS	KRAS	yes	AMC	nonSQ
LEMA0573	protocol	73.4264	female	current	adenocarcinoma	3	E1L3N	none	negative	n.a.	low (<1%)	ND	ND	ND	ND	level 3b	wt	G12V	K601Q	wt	nt	nt	nt	wt	TP53 (2x)	yes	n.a.	yes	n.a.	yes	none	none	none	NGS	NGS	KRAS	yes	AMC	nonSQ
LEMA0574	protocol	52.4271	female	never	adenocarcinoma	1	22C3	none	1%-5%	n.a.	mid (1-49%)	ND	ND	ND	ND	level 1	wt	wt	wt	wt	wt	break chr6q22	wt	wt	TP53 (2x)	yes	n.a.	yes	n.a.	yes	IHC_FISH	FISH	FISH	NGS_RNAPCR	NGS	ROS1	yes	AMC	nonSQ
LEMA0575	protocol	66.4449	female	former	adenocarcinoma	2	22C3	E1L3N	10%-25%	0.1	mid (1-49%)	ND	ND	13	ND	level 3a	wt	G12C	wt	wt	nt	nt	nt	wt	TP53	yes	n.a.	yes	n.a.	yes	none	none	none	NGS	NGS	KRAS	yes	AMC	nonSQ
LEMA0576	protocol	68.4435	male	unknown	adenocarcinoma	4	22C3	E1L3N	<1%	<1%	low (<1%)	ND	ND	ND	ND	no driver found	wt	wt	wt	wt	wt	wt	wt	wt	TP53 (2x)	yes	n.a.	yes	n.a.	yes	IHC_FISH	FISH	FISH	NGS	NGS		yes	AMC	nonSQ
LEMA0577	protocol	72.4463	male	unknown	squamous cell carcinoma	1	insufficient tissue	none	unknown	n.a.	unknown	ND	ND	ND	ND	unknown	nt	nt	nt	nt	nt	nt	nt	nt	nt	no	insufficient tissue	no	insufficient tissue	no	none	none	none	none	none		no	AMC	SQ
LEMA0578	protocol	58.4613	female	former	adenocarcinoma	4	E1L3N	none	<1%	n.a.	low (<1%)	ND	ND	1805	ND	level 3a	wt	G12C	wt	wt	nt	nt	nt	wt	STK11 C73*	yes	n.a.	yes	n.a.	yes	none	none	none	NGS	NGS	KRAS	yes	AMC	nonSQ
LEMA0579	protocol	72.4627	male	former	squamous cell carcinoma	1	22C3	E1L3N	>50%	0.5	high (>50%)	ND	ND	ND	ND	level 1	wt	wt	V600E	wt	nt	nt	nt	wt	TP53 T125A	yes	n.a.	yes	n.a.	yes	none	none	none	NGS_RNAPCR	NGS	BRAF V600E	yes	AMC	SQ
LEMA0580	protocol	72.4627	female	current	adenocarcinoma	1	22C3	none	<1%	n.a.	low (<1%)	ND	ND	ND	ND	no driver found	wt	wt	wt	wt	wt	wt	wt	wt	TP53	yes	n.a.	yes	n.a.	yes	IHC_FISH	FISH	FISH	NGS_RNAPCR	NGS		yes	AMC	nonSQ
LEMA0581	protocol	67.4716	female	unknown	sarcomatoid carcinoma	3	E1L3N	none	<1%	n.a.	low (<1%)	ND	ND	ND	ND	level 3a	wt	G12C	wt	wt	nt	nt	nt	wt	TP53 E298*	yes	n.a.	yes	n.a.	yes	none	none	none	NGS	NGS	KRAS	yes	AMC	nonSQ
LEMA0582	protocol	68.4819	female	former	adenocarcinoma	1	22C3	E1L3N	<1%	<1%	low (<1%)	ND	ND	ND	ND	level 1	wt	wt	V600E	wt	nt	nt	nt	wt	none	yes	n.a.	yes	n.a.	yes	none	none	none	NGS_RNAPCR	NGS	BRAF V600E	yes	AMC	nonSQ
LEMA0583	protocol	65.4839	female	unknown	adenocarcinoma	1	none	none	unknown	no request for PD-L1	unknown	ND	ND	ND	ND	unknown	nt	nt	nt	nt	nt	nt	nt	nt	nt	no	no request for molecular analysis	no	no request for molecular analysis	no	none	none	none	none	none		no	AMC	nonSQ
LEMA0584	protocol	68.501	female	unknown	adenocarcinoma	2	22C3	E1L3N	>50%	0.7	high (>50%)	ND	ND	ND	ND	level 3a	wt	G12C	wt	wt	nt	nt	nt	wt	TP53 R248L	yes	n.a.	yes	n.a.	yes	none	none	none	NGS	NGS	KRAS	yes	AMC	nonSQ
LEMA0585	protocol	70.5051	male	former	adenocarcinoma	2	22C3	none	>50%	n.a.	high (>50%)	ND	ND	ND	ND	level 3a	wt	G12C	wt	wt	nt	nt	nt	wt	none	yes	n.a.	yes	n.a.	yes	none	none	none	NGS	NGS	KRAS	yes	AMC	nonSQ
LEMA0586	protocol	51.5209	female	current	squamous cell carcinoma	3	22C3	E1L3N	0.9	0.9	high (>50%)	ND	ND	ND	ND	no driver found	wt	wt	wt	wt	wt	wt	wt	wt	TP53 S166*	yes	n.a.	yes	n.a.	yes	IHC_FISH	IHC_FISH	FISH	NGS_RNAPCR	NGS		yes	AMC	SQ
LEMA0587	protocol	78.5243	male	former	squamous cell carcinoma	1	22C3	E1L3N	0	0	low (<1%)	ND	ND	ND	ND	unknown	nt	nt	nt	nt	nt	nt	nt	wt	nt	no	insufficient tissue	no	insufficient tissue	no	none	none	none	RNAPCR	none		no	AMC	SQ
LEMA0588	protocol	65.5222	female	former	adenocarcinoma	2	22C3	none	<1%	n.a.	low (<1%)	ND	ND	ND	ND	no driver found	wt	wt	wt	wt	wt	wt	nt	wt	TP53 M246L	yes	n.a.	no	no request for RET	yes	FISH	FISH	none	NGS_RNAPCR	NGS		yes	AMC	nonSQ
LEMA0589	protocol	77.5387	male	former	squamous cell carcinoma	2	22C3	E1L3N	>50%	>50%	high (>50%)	ND	ND	ND	ND	no driver found	wt	wt	wt	wt	wt	wt	wt	wt	PTEN, TP53	yes	n.a.	yes	n.a.	yes	IHC_FISH	IHC_FISH	FISH	NGS_RNAPCR	NGS		yes	AMC	SQ
LEMA0590	protocol	64.5394	male	unknown	squamous cell carcinoma	1	22C3	E1L3N	1%-5%	1%-5%	mid (1-49%)	ND	ND	ND	ND	no driver found	wt	wt	wt	wt	wt	wt	wt	wt	PIK3CA CNV, TP53 R209*	yes	n.a.	yes	n.a.	yes	IHC_FISH	IHC_FISH	FISH	NGS_RNAPCR	NGS		yes	AMC	SQ
LEMA0591	run-in	62.872	female	never	adenosquamous carcinoma	1	none	none	unknown	no request for PD-L1	unknown	ND	ND	ND	ND	unknown	nt	nt	nt	nt	nt	nt	nt	nt	nt	no	no request for molecular analysis	no	no request for molecular analysis	no	none	none	none	none	none		no	AMC	nonSQ
LEMA0592	protocol	65.5387	female	unknown	adenocarcinoma	4	E1L3N	none	negative	n.a.	low (<1%)	ND	ND	21	ND	level 3a	wt	G12C	wt	wt	nt	nt	nt	wt	none	yes	n.a.	yes	n.a.	yes	none	none	none	NGS	NGS	KRAS	yes	AMC	nonSQ
LEMA0593	run-in	53.514	female	never	adenosquamous carcinoma	3	none	none	unknown	no request for PD-L1	unknown	ND	ND	ND	ND	level 1	wt	wt	wt	wt	fusion (IHC positive)	wt	wt	wt	none	yes	n.a.	yes	n.a.	yes	IHC	FISH	FISH	NGS	NGS		yes	AMC	nonSQ
LEMA0594	screen failure	n.a.	male		aspergilloma																																	AMC
LEMA0595	screen failure	n.a.	male		aspergilloma																																	AMC
LEMA0596	screen failure	n.a.	male		aspergilloma																																	AMC
LEMA0597	screen failure	n.a.	male		aspergilloma																																	AMC
LEMA0598	screen failure	n.a.	male		carcinoid tumor																																	AMC
LEMA0599	screen failure	n.a.	male		carcinoid tumor																																	non-AMC
LEMA0600	screen failure	n.a.	female		carcinoid tumor																																	non-AMC
LEMA0601	screen failure	n.a.	female		carcinoid tumor																																	non-AMC
LEMA0602	screen failure	n.a.	female		carcinoid tumor																																	AMC
LEMA0603	screen failure	n.a.	female		carcinoid tumor																																	AMC
LEMA0604	screen failure	n.a.	male		carcinoid tumor																																	AMC
LEMA0605	screen failure	n.a.	female		carcinoid tumor																																	AMC
LEMA0606	screen failure	n.a.	female		carcinoid tumor																																	AMC
LEMA0607	screen failure	n.a.	female		carcinoid tumor																																	AMC
LEMA0608	screen failure	n.a.	female		carcinoid tumor																																	AMC
LEMA0609	screen failure	n.a.	female	former	carcinoid tumor		SP263	none	<1%	n.a.	low (<1%)																											AMC
LEMA0610	screen failure	n.a.	male		informed consent withdrawn																																	AMC
LEMA0611	screen failure	n.a.	male	former	informed consent withdrawn	4																																AMC
LEMA0612	screen failure	n.a.	female		informed consent withdrawn																																	AMC
LEMA0613	screen failure	n.a.	female		informed consent withdrawn																																	AMC
LEMA0614	screen failure	n.a.	male	unknown	informed consent withdrawn	4	E1L3N	none	negative	n.a.	low (<1%)	ND	ND	ND	ND	no driver found	wt	wt	wt	wt	wt	wt	nt	wt	TP53 (2x)	yes	n.a.	no	no request for RET	yes	IHC	IHC	none	NGS	NGS			AMC
LEMA0615	screen failure	n.a.	male		informed consent withdrawn																																	AMC
LEMA0616	run-in	69.7769	male	current	LCNEC	4	22C3	SP142	0	TC0_IC0	low (<1%)	sample missing	sample missing	sample missing	sample missing	no driver found	wt	wt	wt	wt	wt	wt	wt	wt	none	yes	n.a.	yes	n.a.	yes	IHC	IHC	FISH	NGS_RNAPCR	NGS_FISH		yes	AMC	nonSQ
LEMA0617	protocol	76.5448	male	former	adenocarcinoma	3	22C3	E1L3N	0.52	20%-30%	high (>50%)	fail	ND	ND	ND	level 3a	wt	G12C	wt	wt	nt	nt	nt	wt	GNAQ R183Q	yes	n.a.	yes	n.a.	yes	none	none	none	NGS_RNAPCR	NGS	KRAS	yes	AMC	nonSQ
LEMA0618	protocol	64.5832	male	former	squamous cell carcinoma	2	22C3	E1L3N	0.1	2%-3%	mid (1-49%)	ND	ND	ND	ND	no driver found	wt	wt	wt	wt	wt	wt	nt	wt	PIK3CA, TP53 R342*	yes	n.a.	no	no request for RET	yes	IHC_FISH	FISH	none	NGS_RNAPCR	NGS		yes	AMC	SQ
LEMA0619	protocol	68.5585	male	current	adenocarcinoma	3	22C3	E1L3N	negative	negative	low (<1%)	fail	ND	ND	ND	no driver found	wt	wt	wt	wt	wt	wt	wt	wt	PIK3CA CNV, TP53 G266fs, KIT CNV, PDGFRA CNV	yes	n.a.	yes	n.a.	yes	IHC_FISH	FISH	FISH	NGS_RNAPCR	NGS		yes	AMC	nonSQ
LEMA0620	protocol	61.5578	female	former	adenocarcinoma	1	22C3	E1L3N	>50%	>50%	high (>50%)	fail	ND	ND	ND	level 4	wt	G12V	wt	wt	nt	nt	nt	wt	TP53 G266V	yes	n.a.	yes	n.a.	yes	none	none	none	NGS	NGS	KRAS	yes	AMC	nonSQ
LEMA0621	protocol	71.5592	male	unknown	adenocarcinoma	1	22C3	none	<1%	n.a.	low (<1%)	sample missing	sample missing	sample missing	sample missing	level 1	L861Q	wt	wt	wt	nt	nt	nt	wt	TP53 A138V	yes	n.a.	yes	n.a.	yes	none	none	none	NGS_RNAPCR	NGS	EGFR	yes	AMC	nonSQ
LEMA0622	run-in	66.9651	female	current	LCNEC	4	22C3	none	<1%	n.a.	low (<1%)	ND	ND	ND	ND	level 3a	wt	G12C	wt	wt	wt	nt	nt	wt	none	yes	n.a.	yes	n.a.	yes	IHC	none	none	NGS	NGS	KRAS	yes	non-AMC	nonSQ
LEMA0623	protocol	53.5989	male	unknown	adenocarcinoma	4	E1L3N	none	negative	n.a.	low (<1%)	ND	ND	ND	ND	level 4	wt	Q61H	wt	wt	nt	nt	nt	wt	none	yes	n.a.	yes	n.a.	yes	none	none	none	NGS	NGS	KRAS	yes	AMC	nonSQ
LEMA0624	protocol	69.5825	female	former	adenocarcinoma	1	22C3	E1L3N	negative	negative	low (<1%)	ND	ND	ND	ND	level 4	wt	G12A	wt	wt	nt	nt	nt	wt	none	yes	n.a.	yes	n.a.	yes	none	none	none	NGS	NGS	KRAS	yes	AMC	nonSQ
LEMA0625	protocol	65.6345	male	unknown	adenocarcinoma	2	none	none	unknown	no request for PD-L1	unknown	ND	ND	ND	ND	unknown	nt	nt	nt	nt	nt	nt	nt	nt	nt	no	no request for molecular analysis	no	no request for molecular analysis	no	none	none	none	none	none		no	AMC	nonSQ
LEMA0626	protocol	66.6366	male	former	squamous cell carcinoma	2	22C3	E1L3N	1%-5%	negative	mid (1-49%)	ND	ND	ND	ND	no driver found	wt	wt	wt	wt	wt	wt	nt	wt	PIK3CA CNV, TP53 (2x)	yes	n.a.	no	no request for RET	yes	IHC_FISH	FISH	none	NGS_RNAPCR	NGS		yes	AMC	SQ
LEMA0627	protocol	68.6352	female	former	adenocarcinoma	3	22C3	E1L3N	80%-90%	0.8	high (>50%)	ND	ND	ND	ND	level 3a	wt	G12C	wt	CNV (IHC2-3+, FISH+)	nt	wt	nt	wt	GNA11 Q209H, TP53 G68*	yes	n.a.	yes	n.a.	yes	none	FISH	none	NGS	NGS	KRAS	yes	AMC	nonSQ
LEMA0628	protocol	75.6386	male	current	adenocarcinoma	3	22C3	none	0.05	n.a.	mid (1-49%)	ND	ND	ND	ND	level 1	wt	wt	wt	wt	wt	wt	break 50%	wt	TP53 (2x)	yes	n.a.	yes	n.a.	yes	IHC	IHC_FISH	FISH	NGS	NGS	RET	yes	AMC	nonSQ
LEMA0629	protocol	66.6393	male	current	adenocarcinoma	1	22C3	none	negative	n.a.	low (<1%)	ND	ND	ND	ND	no driver found	wt	wt	wt	wt	wt	wt	wt	wt	TP53 (2x)	yes	n.a.	yes	n.a.	yes	IHC	FISH	FISH	NGS_RNAPCR	NGS		yes	AMC	nonSQ
LEMA0630	screen failure	n.a.	male		mesothelioma																																	non-AMC
LEMA0631	screen failure	n.a.	male		mesothelioma																																	non-AMC
LEMA0632	screen failure	n.a.	male	unknown	mesothelioma																																	non-AMC
LEMA0633	screen failure	n.a.	male		mesothelioma																																	non-AMC
LEMA0634	screen failure	n.a.	male		mesothelioma																																	non-AMC
LEMA0635	screen failure	n.a.	male		mesothelioma																																	AMC
LEMA0636	screen failure	n.a.	female		metastasis of other malignancy																																	non-AMC
LEMA0637	screen failure	n.a.	male		metastasis of other malignancy																																	non-AMC
LEMA0638	screen failure	n.a.	female		metastasis of other malignancy																																	non-AMC
LEMA0639	screen failure	n.a.	male		metastasis of other malignancy																																	non-AMC
LEMA0640	screen failure	n.a.	female		metastasis of other malignancy																																	non-AMC
LEMA0641	screen failure	n.a.	female		metastasis of other malignancy																																	non-AMC
LEMA0642	screen failure	n.a.	male		metastasis of other malignancy																																	non-AMC
LEMA0643	screen failure	n.a.	female		metastasis of other malignancy																																	non-AMC
LEMA0644	screen failure	n.a.	female		metastasis of other malignancy																																	non-AMC
LEMA0645	screen failure	n.a.	female		metastasis of other malignancy																																	non-AMC
LEMA0646	screen failure	n.a.	male		metastasis of other malignancy																																	AMC
LEMA0647	screen failure	n.a.	female		metastasis of other malignancy																																	AMC
LEMA0648	screen failure	n.a.	male		metastasis of other malignancy																																	AMC
LEMA0649	screen failure	n.a.	female		metastasis of other malignancy																																	AMC
LEMA0650	screen failure	n.a.	male		metastasis of other malignancy																																	AMC
LEMA0651	screen failure	n.a.	female		metastasis of other malignancy																																	AMC
LEMA0652	screen failure	n.a.	female		metastasis of other malignancy																																	AMC
LEMA0653	screen failure	n.a.	female		metastasis of other malignancy																																	AMC
LEMA0654	screen failure	n.a.	male		metastasis of other malignancy																																	AMC
LEMA0655	screen failure	n.a.	male		metastasis of other malignancy																																	AMC
LEMA0656	screen failure	n.a.	female		metastasis of other malignancy																																	AMC
LEMA0657	screen failure	n.a.	female		metastasis of other malignancy																																	AMC
LEMA0658	screen failure	n.a.	male		metastasis of other malignancy																																	AMC
LEMA0659	screen failure	n.a.	male		metastasis of other malignancy																																	AMC
LEMA0660	screen failure	n.a.	male	unknown	metastasis of other malignancy	1						ND	ND	ND	ND																							AMC
LEMA0661	screen failure	n.a.	female		metastasis of other malignancy																																	AMC
LEMA0662	screen failure	n.a.	male		metastasis of other malignancy																																	AMC
LEMA0663	screen failure	n.a.	male		metastasis of other malignancy																																	AMC
LEMA0664	screen failure	n.a.	male	current	metastasis of other malignancy																																	AMC
LEMA0665	screen failure	n.a.	male	former	no malignancy																																	AMC
LEMA0666	screen failure	n.a.	female	never	no malignancy																																	AMC
LEMA0667	screen failure	n.a.	female	current	no malignancy																																	AMC
LEMA0668	screen failure	n.a.	female	never	no malignancy																																	AMC
LEMA0669	screen failure	n.a.	male	former	no malignancy																																	AMC
LEMA0670	screen failure	n.a.	female	former	no malignancy																																	AMC
LEMA0671	screen failure	n.a.	female		no malignancy																																	AMC
LEMA0672	screen failure	n.a.	female		no malignancy																																	AMC
LEMA0673	screen failure	n.a.	male		no malignancy																																	non-AMC
LEMA0674	screen failure	n.a.	male		no malignancy																																	non-AMC
LEMA0675	screen failure	n.a.	male		no malignancy																																	non-AMC
LEMA0676	screen failure	n.a.	male		no malignancy																																	non-AMC
LEMA0677	screen failure	n.a.	female		no malignancy																																	non-AMC
LEMA0678	screen failure	n.a.	male		no malignancy																																	non-AMC
LEMA0679	screen failure	n.a.	female		no malignancy																																	non-AMC
LEMA0680	screen failure	n.a.	female		no malignancy																																	non-AMC
LEMA0681	screen failure	n.a.	female		no malignancy																																	non-AMC
LEMA0682	screen failure	n.a.	female		no malignancy																																	non-AMC
LEMA0683	screen failure	n.a.	female		no malignancy																																	non-AMC
LEMA0684	screen failure	n.a.	male	unknown	no malignancy																																	non-AMC
LEMA0685	screen failure	n.a.	female		no malignancy																																	non-AMC
LEMA0686	screen failure	n.a.	male		no malignancy																																	non-AMC
LEMA0687	screen failure	n.a.	female		no malignancy																																	non-AMC
LEMA0688	screen failure	n.a.	female		no malignancy																																	non-AMC
LEMA0689	screen failure	n.a.	male		no malignancy																																	non-AMC
LEMA0690	screen failure	n.a.	female		no malignancy																																	non-AMC
LEMA0691	screen failure	n.a.	male		no malignancy																																	AMC
LEMA0692	screen failure	n.a.	female		no malignancy																																	AMC
LEMA0693	screen failure	n.a.	female		no malignancy																																	AMC
LEMA0694	screen failure	n.a.	male		no malignancy																																	AMC
LEMA0695	screen failure	n.a.	male		no malignancy																																	AMC
LEMA0696	screen failure	n.a.	female		no malignancy																																	AMC
LEMA0697	screen failure	n.a.	male		no malignancy																																	AMC
LEMA0698	screen failure	n.a.	male		no malignancy																																	AMC
LEMA0699	screen failure	n.a.	male		no malignancy																																	AMC
LEMA0700	screen failure	n.a.	male		no malignancy																																	AMC
LEMA0701	screen failure	n.a.	male		no malignancy																																	AMC
LEMA0702	screen failure	n.a.	male		no malignancy																																	AMC
LEMA0703	screen failure	n.a.	male		no malignancy																																	AMC
LEMA0704	screen failure	n.a.	male		no malignancy																																	AMC
LEMA0705	screen failure	n.a.	female		no malignancy																																	AMC
LEMA0706	screen failure	n.a.	male		no malignancy																																	AMC
LEMA0707	screen failure	n.a.	male		no malignancy																																	AMC
LEMA0708	screen failure	n.a.	male		no malignancy																																	AMC
LEMA0709	screen failure	n.a.	male		no malignancy																																	AMC
LEMA0710	screen failure	n.a.	male		no malignancy																																	AMC
LEMA0711	screen failure	n.a.	male		no malignancy																																	AMC
LEMA0712	screen failure	n.a.	female		no malignancy																																	AMC
LEMA0713	screen failure	n.a.	female		no malignancy																																	AMC
LEMA0714	screen failure	n.a.	female		no malignancy																																	AMC
LEMA0715	screen failure	n.a.	female		no malignancy																																	AMC
LEMA0716	screen failure	n.a.	female		no malignancy																																	AMC
LEMA0717	screen failure	n.a.	female		no malignancy																																	AMC
LEMA0718	screen failure	n.a.	female		no malignancy																																	AMC
LEMA0719	screen failure	n.a.	male		no malignancy																																	AMC
LEMA0720	screen failure	n.a.	female		no malignancy																																	AMC
LEMA0721	screen failure	n.a.	female		no malignancy																																	AMC
LEMA0722	screen failure	n.a.	male		no malignancy																																	AMC
LEMA0723	screen failure	n.a.	female		no malignancy																																	AMC
LEMA0724	screen failure	n.a.	female		no malignancy																																	AMC
LEMA0725	screen failure	n.a.	male		no malignancy																																	AMC
LEMA0726	screen failure	n.a.	male		no malignancy																																	AMC
LEMA0727	screen failure	n.a.	female		no malignancy																																	AMC
LEMA0728	screen failure	n.a.	male		no malignancy																																	AMC
LEMA0729	screen failure	n.a.	female		no malignancy																																	AMC
LEMA0730	screen failure	n.a.	male		no malignancy																																	AMC
LEMA0731	screen failure	n.a.	male		no malignancy																																	AMC
LEMA0732	screen failure	n.a.	male		no malignancy																																	AMC
LEMA0733	screen failure	n.a.	male		no malignancy																																	AMC
LEMA0734	screen failure	n.a.	female		no malignancy																																	AMC
LEMA0735	screen failure	n.a.	male	current	no malignancy																																	AMC
LEMA0736	screen failure	n.a.	male	never	no malignancy																																	AMC
LEMA0737	run-in	63.7728	male	current	NOS	3	22C3	SP142	0	TC0_ICcyto	low (<1%)	ND	ND	ND	ND	no driver found	wt	wt	wt	wt	wt	wt	wt	wt	PIK3CA E542K, TP53 E298*	yes	n.a.	yes	n.a.	yes	IHC	IHC	FISH	NGS_RNAPCR	NGS_FISH		yes	AMC	nonSQ
LEMA0738	protocol	59.655	male	former	adenocarcinoma	1	22C3	none	1%-5%	n.a.	mid (1-49%)	ND	ND	ND	ND	no driver found	wt	wt	wt	wt	wt	wt	unknown (FISH failed)	wt	none	yes	n.a.	no	FISH failed (RET)	yes	FISH	FISH	FISH	NGS_RNAPCR	NGS		yes	AMC	nonSQ
LEMA0739	protocol	58.6557	female	current	adenocarcinoma	4	E1L3N	none	negative	n.a.	low (<1%)	ND	ND	ND	ND	no driver found	wt	wt	wt	wt	wt	wt	wt	wt	TP53 R273L	yes	n.a.	yes	n.a.	yes	IHC_FISH	FISH	FISH	NGS_RNAPCR	NGS		yes	AMC	nonSQ
LEMA0740	protocol	73.6564	male	unknown	squamous cell carcinoma	2	E1L3N	none	0.18	n.a.	mid (1-49%)	ND	ND	ND	ND	no driver found	wt	wt	wt	wt	wt	wt	nt	wt	TP53 (2x)	yes	n.a.	no	no request for RET	yes	IHC	IHC_FISH	none	NGS_RNAPCR	NGS		yes	AMC	SQ
LEMA0741	protocol	79.6742	female	former	squamous cell carcinoma	1	22C3	none	negative	n.a.	low (<1%)	ND	ND	ND	ND	no driver found	wt	wt	wt	wt	wt (IHC+, FISH-)	wt	wt	wt	TP53 C141Y	yes	n.a.	yes	n.a.	yes	IHC_FISH	FISH	FISH	NGS_RNAPCR	NGS		yes	AMC	SQ
LEMA0742	protocol	49.692	female	unknown	adenocarcinoma	1	none	none	unknown	no request for PD-L1	unknown	ND	ND	13	ND	level 3a	wt	G12C	wt	wt	nt	nt	nt	wt	none	yes	n.a.	yes	n.a.	yes	none	none	none	NGS	NGS	KRAS	yes	AMC	nonSQ
LEMA0743	protocol	77.6947	male	unknown	adenocarcinoma	4	E1L3N	none	0.95	n.a.	high (>50%)	ND	ND	81	ND	level 4	wt	G12V	wt	wt	wt	wt	nt	wt	none	yes	n.a.	yes	n.a.	yes	IHC	IHC_FISH	none	NGS	NGS	KRAS	yes	AMC	nonSQ
LEMA0744	protocol	64.6954	male	unknown	squamous cell carcinoma	1	none	none	unknown	no request for PD-L1	unknown	ND	ND	ND	ND	unknown	wt	wt	wt	wt	nt	nt	nt	wt	TP53	no	no request for ALK	no	no request for ALK, ROS1, RET	yes	none	none	none	NGS	NGS		no	AMC	SQ
LEMA0745	protocol	81.7084	female	never	adenocarcinoma	4	E1L3N	none	0.55	n.a.	high (>50%)	ND	ND	ND	ND	level 1	wt	wt	wt	wt	wt	wt	wt	ex14skip: c.3066_3082del (p.(Ala1023Serfs)	none	yes	n.a.	yes	n.a.	yes	IHC	IHC_FISH	FISH	NGS_RNAPCR	NGS	METex14	yes	AMC	nonSQ
LEMA0746	protocol	73.7112	male	current	adenocarcinoma	1	22C3	E1L3N	0.06	0.05	mid (1-49%)	ND	ND	ND	ND	no driver found	wt	wt	wt	wt	wt	wt	wt	wt	none	yes	n.a.	yes	n.a.	yes	FISH	FISH	FISH	NGS_RNAPCR	NGS		yes	AMC	nonSQ
LEMA0747	protocol	64.7118	female	unknown	adenocarcinoma	3	E1L3N	none	0	n.a.	low (<1%)	ND	ND	ND	ND	not in OncoKB	CNV	wt	wt	wt	wt	wt	wt	wt	TP53 V122D	yes	n.a.	yes	n.a.	yes	IHC_FISH	FISH	FISH	NGS_RNAPCR	NGS		yes	AMC	nonSQ
LEMA0748	protocol	61.7139	female	unknown	squamous cell carcinoma	4	22C3	none	negative	n.a.	low (<1%)	ND	ND	ND	ND	no driver found	wt	wt	wt	wt	wt	wt	nt	wt	TP53	yes	n.a.	no	no request for RET	yes	IHC	FISH	none	NGS	NGS		yes	AMC	SQ
LEMA0749	protocol	75.7317	female	unknown	sarcomatoid carcinoma	3	22C3	none	<1%	n.a.	low (<1%)	ND	ND	ND	ND	level 3a	wt	G12C + CNV	wt	wt	wt	wt	wt	wt	TP53, PDGFRA	yes	n.a.	yes	n.a.	yes	FISH	FISH	FISH	NGS	NGS	KRAS	yes	AMC	nonSQ
LEMA0750	protocol	60.7693	female	former	adenocarcinoma	1	22C3	none	negative	n.a.	low (<1%)	ND	ND	ND	ND	level 4	wt	G12A	wt	wt	wt	wt	nt	wt	none	yes	n.a.	yes	n.a.	yes	IHC	IHC	none	NGS	NGS	KRAS	yes	AMC	nonSQ
LEMA0751	protocol	69.7687	male	current	adenocarcinoma	2	22C3	none	0.8	n.a.	high (>50%)	ND	ND	ND	ND	level 4	wt	G12A	wt	wt	nt	nt	nt	wt	TP53 (2x)	yes	n.a.	yes	n.a.	yes	none	none	none	NGS	NGS	KRAS	yes	AMC	nonSQ
LEMA0752	protocol	75.7728	female	former	adenocarcinoma	3	E1L3N	none	0.74	n.a.	high (>50%)	ND	ND	ND	ND	level 3a	wt	G12C	wt	wt	wt	wt	nt	wt	TP53	yes	n.a.	yes	n.a.	yes	IHC	IHC	none	NGS	NGS	KRAS	yes	AMC	nonSQ
LEMA0753	protocol	70.8118	female	unknown	adenocarcinoma	4	E1L3N	none	0.75	n.a.	high (>50%)	sample missing	sample missing	sample missing	sample missing	unknown	nt	nt	nt	nt	wt	wt	wt	nt	nt	no	insufficient tissue for NGS	no	insufficient tissue for NGS	no	IHC	IHC_FISH	FISH	none	none		no	AMC	nonSQ
LEMA0754	protocol	69.8125	male	unknown	adenocarcinoma	1	E1L3N	none	0.2	n.a.	mid (1-49%)	ND	ND	ND	ND	level 4	wt	G12V	wt	wt	wt	wt	nt	wt	TP53 E287*, IDH1 R132C	yes	n.a.	yes	n.a.	yes	IHC	IHC	none	NGS	NGS	KRAS	yes	AMC	nonSQ
LEMA0755	protocol	56.8268	male	unknown	adenocarcinoma	1	E1L3N	none	<1%	n.a.	low (<1%)	ND	ND	ND	ND	level 2	wt	wt	wt	ex20ins: c.2326_2327insTGT (p.(Gly776delinsValCys))	wt	wt	nt	wt	none	yes	n.a.	yes	n.a.	yes	FISH	FISH	none	NGS	NGS	ERBB2	yes	AMC	nonSQ
LEMA0756	protocol	65.8453	female	unknown	adenocarcinoma	1	E1L3N	none	negative	n.a.	low (<1%)	ND	ND	ND	ND	level 3a	wt	G12C + G12V	V600L + wt	wt	nt	nt	nt	wt	TP53 R273C + TP53 V274D	yes	n.a.	yes	n.a.	yes	none	none	none	NGS	NGS	KRAS	yes	AMC	nonSQ
LEMA0757	protocol	82.8501	male	unknown	squamous cell carcinoma	3	E1L3N	none	0	n.a.	low (<1%)	ND	ND	ND	ND	unknown	nt	nt	nt	nt	nt	nt	nt	nt	nt	no	no request for molecular analysis	no	no request for molecular analysis	no	none	none	none	none	none		no	AMC	SQ
LEMA0758	protocol	74.8665	male	current	NOS	2	22C3	E1L3N	negative	negative	low (<1%)	ND	ND	ND	ND	no driver found	wt	wt	wt	wt	wt	wt	wt	wt	none	yes	n.a.	yes	n.a.	yes	FISH	FISH	FISH	NGS_RNAPCR	NGS		yes	AMC	nonSQ
LEMA0759	protocol	86.4641	female	former	NOS	4	E1L3N	none	<1%	n.a.	low (<1%)	ND	ND	ND	ND	no driver found	wt	wt	wt	wt	wt	wt	nt	wt	TP53 G245C	yes	n.a.	no	no request for RET	yes	IHC	IHC	none	NGS_RNAPCR	NGS		yes	AMC	nonSQ
LEMA0760	protocol	59.8658	male	unknown	squamous cell carcinoma	3	E1L3N	none	negative	n.a.	low (<1%)	ND	ND	ND	ND	no driver found	wt	wt	wt	wt	wt	wt	wt	wt	TP53	yes	n.a.	yes	n.a.	yes	FISH	FISH	FISH	NGS_RNAPCR	NGS		yes	AMC	SQ
LEMA0761	protocol	74.8665	female	current	squamous cell carcinoma	2	E1L3N	none	0.2	n.a.	mid (1-49%)	ND	ND	ND	ND	no driver found	wt	wt	wt	wt	wt (IHC+, FISH-)	wt (IHC+, FISH-)	wt	wt	PTEN, TP53	yes	n.a.	yes	n.a.	yes	IHC_FISH	IHC_FISH	FISH	NGS_RNAPCR	NGS		yes	AMC	SQ
LEMA0762	protocol	65.8645	female	former	adenocarcinoma	1	22C3	none	1%-5%	n.a.	mid (1-49%)	ND	ND	ND	ND	no driver found	wt	wt	wt	wt	wt	wt	wt	wt	TP53 (2x)	yes	n.a.	yes	n.a.	yes	FISH	FISH	FISH	NGS_RNAPCR	NGS		yes	AMC	nonSQ
LEMA0763	protocol	80.8706	female	unknown	adenocarcinoma	4	22C3	E1L3N	negative	negative	low (<1%)	ND	ND	ND	ND	level 4	wt	Q61H	wt	wt (IHC1-2+, FISH-)	wt	wt	nt	wt	none	yes	n.a.	yes	n.a.	yes	IHC	IHC_FISH	none	NGS	NGS	KRAS	yes	AMC	nonSQ
LEMA0764	protocol	62.8857	male	unknown	squamous cell carcinoma	1	E1L3N	none	<1%	n.a.	low (<1%)	ND	ND	ND	ND	no driver found	wt	wt	wt	wt	wt	wt	wt	wt	TP53	yes	n.a.	yes	n.a.	yes	FISH	FISH	FISH	NGS	NGS		yes	AMC	SQ
LEMA0765	protocol	55.9042	female	former	adenocarcinoma	1	22C3	none	negative	n.a.	low (<1%)	ND	ND	ND	ND	no driver found	wt	wt	wt	wt	wt	wt	wt	wt	TP53 (2x)	yes	n.a.	yes	n.a.	yes	FISH	FISH	FISH	NGS_RNAPCR	NGS		yes	AMC	nonSQ
LEMA0766	protocol	76.9035	male	unknown	squamous cell carcinoma	1	22C3	none	negative	n.a.	low (<1%)	ND	ND	ND	ND	no driver found	wt	wt	wt	wt	wt	wt	wt	wt	TP53	yes	n.a.	yes	n.a.	yes	IHC_FISH	IHC_FISH	FISH	NGS_RNAPCR	NGS		yes	AMC	SQ
LEMA0767	protocol	75.9042	female	unknown	adenocarcinoma	3	E1L3N	none	25%-50%	n.a.	low (<1%)	ND	ND	15	ND	level 3a	wt	G12C + G12V	wt	wt	wt	wt (IHC+, FISH-)	nt	wt	none	yes	n.a.	yes	n.a.	yes	FISH	IHC_FISH	none	NGS	NGS	KRAS	yes	AMC	nonSQ
LEMA0768	run-in	60.7118	male	current	NOS	4	22C3	none	<1%	n.a.	low (<1%)	sample missing	sample missing	sample missing	sample missing	level 4	wt	G12D	wt	wt	wt	nt	nt	wt	none	yes	n.a.	yes	n.a.	yes	IHC	none	none	NGS_RNAPCR	NGS	KRAS	yes	non-AMC	nonSQ
LEMA0769	protocol	76.9227	male	former	adenocarcinoma	1	22C3	none	negative	n.a.	low (<1%)	ND	ND	ND	ND	no driver found	wt	wt	wt	wt	wt	wt	nt	wt	TP53	yes	n.a.	no	no request for RET	yes	IHC	IHC_FISH	none	NGS	NGS		yes	AMC	nonSQ
LEMA0770	protocol	80.9227	male	former	squamous cell carcinoma	2	E1L3N	none	1	n.a.	high (>50%)	ND	ND	ND	ND	no driver found	wt	wt	wt	wt	wt	wt	nt	wt	TP53 (2x)	yes	n.a.	no	no request for RET	yes	FISH	FISH	none	NGS_RNAPCR	NGS		yes	AMC	SQ
LEMA0771	protocol	69.9247	male	unknown	squamous cell carcinoma	4	E1L3N	none	0.9	n.a.	high (>50%)	ND	ND	fail	ND	unknown	wt	wt	wt	wt	nt	nt	nt	wt	PIK3CA E545K, TP53 V203E	no	no request for ALK	no	no request for ALK, ROS1, RET	yes	none	none	none	NGS	NGS		no	AMC	SQ
LEMA0772	protocol	55.9425	male	current	adenocarcinoma	1	22C3	none	negative	n.a.	low (<1%)	ND	ND	fail	ND	no driver found	wt	wt	wt	wt	wt	wt	nt	wt	TP53	yes	n.a.	no	insufficient tissue for ROS1, RET	yes	IHC	IHC	none	NGS_RNAPCR	NGS		yes	AMC	nonSQ
LEMA0773	protocol	73.9411	male	unknown	adenocarcinoma	4	22C3	none	>50%	n.a.	high (>50%)	ND	ND	fail	ND	level 4	wt	G12S	wt	wt	wt	wt (IHC+, FISH-)	nt	wt	TP53	yes	n.a.	yes	n.a.	yes	IHC	IHC_FISH	none	NGS	NGS	KRAS	yes	AMC	nonSQ
LEMA0774	protocol	69.9439	male	unknown	adenocarcinoma	1	E1L3N	none	negative	n.a.	low (<1%)	ND	ND	ND	ND	no driver found	wt	wt	wt	wt	wt	wt	wt	wt	ROS1 VUS	yes	n.a.	yes	n.a.	yes	FISH	FISH	FISH	NGS_RNAPCR	NGS		yes	AMC	nonSQ
LEMA0775	protocol	69.9439	female	unknown	adenocarcinoma	3	unknown	none	>50%	n.a.	high (>50%)	ND	ND	ND	ND	level 4	wt	G12V	wt	wt	wt	wt	nt	wt	none	yes	n.a.	yes	n.a.	yes	IHC	IHC	none	NGS	NGS	KRAS	yes	AMC	nonSQ
LEMA0776	protocol	75.948	male	former	NOS	4	22C3	none	<1%	n.a.	low (<1%)	ND	ND	ND	ND	no driver found	wt	wt	wt	wt	wt	wt	wt	wt	none	yes	n.a.	yes	n.a.	yes	IHC_FISH	IHC_FISH	FISH	NGS_RNAPCR	NGS		yes	AMC	nonSQ
LEMA0777	protocol	82.9624	male	current	adenocarcinoma	2	22C3	none	0.9	n.a.	high (>50%)	ND	ND	ND	ND	level 4	wt	G12F	wt	wt	wt	wt	nt	wt	TP53	yes	n.a.	yes	n.a.	yes	IHC_FISH	IHC_FISH	none	NGS	NGS	KRAS	yes	AMC	nonSQ
LEMA0778	protocol	67.9617	female	former	adenocarcinoma	1	22C3	none	negative	n.a.	low (<1%)	ND	ND	ND	ND	no driver found	wt	wt	wt	wt	wt	wt	wt	wt	none	yes	n.a.	yes	n.a.	yes	IHC_FISH	IHC_FISH	FISH	NGS_RNAPCR	NGS		yes	AMC	nonSQ
LEMA0779	protocol	71.9617	female	former	adenocarcinoma	1	22C3	none	1%-5%	n.a.	mid (1-49%)	ND	ND	ND	ND	level 4	wt	Q61H	wt	wt	wt	wt	nt	wt	TP53	yes	n.a.	yes	n.a.	yes	IHC_FISH	IHC_FISH	none	NGS	NGS	KRAS	yes	AMC	nonSQ
LEMA0780	protocol	81.0021	female	never	adenocarcinoma	4	22C3	none	0.6	n.a.	high (>50%)	ND	ND	ND	ND	level 1	ex19del	wt	wt	wt	wt (IHC+, FISH-)	wt	nt	wt	PIK3CA H1047R, TP53 R248Q	yes	n.a.	yes	n.a.	yes	IHC_FISH	FISH	none	NGS	NGS	EGFR	yes	AMC	nonSQ
LEMA0781	protocol	74.0205	male	former	squamous cell carcinoma	1	none	none	unknown	no request for PD-L1	unknown	ND	ND	ND	ND	unknown	nt	nt	nt	nt	nt	nt	nt	nt	nt	no	no request for molecular analysis	no	no request for molecular analysis	no	none	none	none	none	none		no	AMC	SQ
LEMA0782	protocol	61.0376	male	unknown	adenocarcinoma	1	22C3	none	1	n.a.	high (>50%)	ND	ND	ND	ND	not in OncoKB	wt	wt	G466V	wt	wt	wt	nt	wt	TP53	yes	n.a.	yes	n.a.	yes	IHC	IHC	none	NGS_RNAPCR	NGS		yes	AMC	nonSQ
LEMA0783	protocol	55.0637	female	unknown	adenocarcinoma	3	E1L3N	none	25%-50%	n.a.	mid (1-49%)	ND	ND	ND	ND	no driver found	wt	wt	wt	wt	wt	wt	nt	wt	TP53	yes	n.a.	yes	n.a.	yes	IHC	IHC	none	NGS_RNAPCR	NGS		yes	AMC	nonSQ
LEMA0784	protocol	58.0561	male	unknown	adenocarcinoma	1	22C3	none	<1%	n.a.	low (<1%)	ND	ND	ND	ND	level 1	wt	wt	wt	wt	fusion (IHC+, FISH+)	wt	nt	wt	none	yes	n.a.	yes	n.a.	yes	IHC_FISH	IHC	none	NGS	NGS		yes	AMC	nonSQ
LEMA0785	protocol	68.0575	female	former	squamous cell carcinoma	1	E1L3N	none	<1%	n.a.	low (<1%)	ND	ND	ND	ND	no driver found	wt	wt	wt	wt	wt	wt	wt	wt	TP53	yes	n.a.	yes	n.a.	yes	IHC	IHC	FISH	NGS_RNAPCR	NGS		yes	AMC	SQ
LEMA0786	protocol	68.0767	female	former	squamous cell carcinoma	3	22C3	none	<1%	n.a.	low (<1%)	ND	ND	ND	ND	no driver found	wt	wt	wt	wt	wt	wt	wt	wt	TP53	yes	n.a.	yes	n.a.	yes	IHC	IHC	FISH	NGS_RNAPCR	NGS		yes	AMC	SQ
LEMA0787	protocol	58.1328	male	unknown	adenocarcinoma	3	22C3	E1L3N	negative	negative	low (<1%)	ND	ND	ND	ND	no driver found	wt	wt	wt	wt	wt	wt	wt	wt	TP53	yes	n.a.	yes	n.a.	yes	IHC	IHC	FISH	NGS	NGS		yes	AMC	nonSQ
LEMA0788	protocol	81.1335	male	unknown	LCNEC	2	E1L3N	none	<1%	n.a.	low (<1%)	ND	ND	ND	ND	no driver found	wt	wt	wt	wt	wt	wt	wt	wt	TP53	yes	n.a.	yes	n.a.	yes	IHC	IHC	FISH	NGS_RNAPCR	NGS		yes	AMC	nonSQ
LEMA0789	protocol	63.1348	female	unknown	adenocarcinoma	1	22C3	none	0.9	n.a.	high (>50%)	ND	ND	ND	ND	level 3a	wt	G12C	wt	wt	wt	wt (IHC+, FISH-)	wt	wt	TP53	yes	n.a.	yes	n.a.	yes	IHC	IHC_FISH	FISH	NGS	NGS	KRAS	yes	AMC	nonSQ
LEMA0790	protocol	50.1355	male	unknown	adenocarcinoma	1	22C3	none	1%-5%	n.a.	mid (1-49%)	ND	ND	ND	ND	level 4	wt	G12S	wt	wt	unknown (IHC not interpretable)	wt	nt	wt	NRAS K147N, TP53 Q198*	yes	n.a.	yes	n.a.	yes	IHC	IHC_FISH	none	NGS	NGS	KRAS	yes	AMC	nonSQ
LEMA0791	screen failure	n.a.	female	never	not treatment naive																																	AMC
LEMA0792	screen failure	n.a.	female		not treatment naive																																	AMC
LEMA0793	screen failure	n.a.	male		not treatment naive																																	AMC
LEMA0794	screen failure	n.a.	female		not treatment naive																																	AMC
LEMA0795	screen failure	n.a.	male		not treatment naive																																	non-AMC
LEMA0796	screen failure	n.a.	male		not treatment naive																																	non-AMC
LEMA0797	screen failure	n.a.	female		not treatment naive																																	non-AMC
LEMA0798	screen failure	n.a.	female		not treatment naive																																	non-AMC
LEMA0799	screen failure	n.a.	male		not treatment naive																																	non-AMC
LEMA0800	screen failure	n.a.	female		not treatment naive																																	non-AMC
LEMA0801	screen failure	n.a.	male		not treatment naive																																	non-AMC
LEMA0802	screen failure	n.a.	male		not treatment naive																																	non-AMC
LEMA0803	screen failure	n.a.	female		not treatment naive																																	non-AMC
LEMA0804	screen failure	n.a.	female		not treatment naive																																	non-AMC
LEMA0805	screen failure	n.a.	female		not treatment naive																																	non-AMC
LEMA0806	screen failure	n.a.	male		not treatment naive																																	non-AMC
LEMA0807	screen failure	n.a.	male	current	not treatment naive																																	non-AMC
LEMA0808	screen failure	n.a.	male		not treatment naive																																	non-AMC
LEMA0809	screen failure	n.a.	female	current	not treatment naive																																	AMC
LEMA0810	screen failure	n.a.	male	former	not treatment naive																																	AMC
LEMA0811	screen failure	n.a.	male	former	not treatment naive																																	AMC
LEMA0812	screen failure	n.a.	male		not treatment naive																																	AMC
LEMA0813	screen failure	n.a.	female		not treatment naive																																	AMC
LEMA0814	screen failure	n.a.	male		not treatment naive																																	AMC
LEMA0815	screen failure	n.a.	female		not treatment naive																																	AMC
LEMA0816	screen failure	n.a.	female		not treatment naive																																	AMC
LEMA0817	screen failure	n.a.	male		not treatment naive																																	AMC
LEMA0818	screen failure	n.a.	male		organizing pneumonia																																	non-AMC
LEMA0819	screen failure	n.a.	female		organizing pneumonia																																	AMC
LEMA0820	screen failure	n.a.	male		organizing pneumonia																																	AMC
LEMA0821	screen failure	n.a.	female		other malignancy																																	non-AMC
LEMA0822	screen failure	n.a.	male		other malignancy																																	non-AMC
LEMA0823	screen failure	n.a.	male		other malignancy																																	non-AMC
LEMA0824	screen failure	n.a.	male	unknown	other malignancy																																	non-AMC
LEMA0825	screen failure	n.a.	male	unknown	other malignancy																																	non-AMC
LEMA0826	screen failure	n.a.	female	never	other malignancy																																	non-AMC
LEMA0827	screen failure	n.a.	male		other malignancy																																	non-AMC
LEMA0828	screen failure	n.a.	male		other malignancy																																	non-AMC
LEMA0829	screen failure	n.a.	female	unknown	other malignancy																																	AMC
LEMA0830	screen failure	n.a.	male		other malignancy																																	AMC
LEMA0831	screen failure	n.a.	female		other malignancy																																	AMC
LEMA0832	screen failure	n.a.	female		other malignancy																																	AMC
LEMA0833	screen failure	n.a.	female		other malignancy																																	AMC
LEMA0834	screen failure	n.a.	male		other malignancy																																	AMC
LEMA0835	screen failure	n.a.	male	unknown	other malignancy	1						ND	ND	ND	ND																							AMC
LEMA0836	screen failure	n.a.	female	former	patients lost to follow up																																	AMC
LEMA0837	screen failure	n.a.	male	current	patients lost to follow up																																	AMC
LEMA0838	screen failure	n.a.	female	current	patients lost to follow up																																	AMC
LEMA0839	screen failure	n.a.	male		patients lost to follow up																																	AMC
LEMA0840	screen failure	n.a.	male	unknown	patients lost to follow up																																	AMC
LEMA0841	screen failure	n.a.	male	unknown	patients lost to follow up																																	AMC
LEMA0842	protocol	40.1396	male	unknown	adenocarcinoma	3	22C3	none	5%-10%	n.a.	mid (1-49%)	ND	ND	ND	ND	no driver found	wt	wt	wt	wt	wt	wt	wt	wt	none	yes	n.a.	yes	n.a.	yes	IHC	FISH	FISH	NGS_RNAPCR	NGS		yes	AMC	nonSQ
LEMA0843	protocol	61.1554	male	unknown	adenocarcinoma	4	22C3	E1L3N	>50%	10%-50%	high (>50%)	ND	ND	ND	ND	level 4	wt	Q61H	wt	wt	wt	wt	nt	wt	TP53	yes	n.a.	yes	n.a.	yes	IHC	IHC_FISH	none	NGS	NGS	KRAS	yes	AMC	nonSQ
LEMA0844	protocol	83.1567	male	unknown	squamous cell carcinoma	4	E1L3N	none	<1%	n.a.	low (<1%)	ND	ND	ND	ND	no driver found	wt	wt	wt	wt	wt	wt	wt	wt	TP53	yes	n.a.	yes	n.a.	yes	IHC	FISH	FISH	NGS	NGS		yes	AMC	SQ
LEMA0845	protocol	76.1588	male	unknown	adenocarcinoma	3	E1L3N	none	0.9	n.a.	high (>50%)	ND	ND	126	ND	level 3a	wt	G12C + T58I	wt	wt	wt	wt	nt	wt	TP53 E198*	yes	n.a.	yes	n.a.	yes	IHC	IHC_FISH	none	NGS	NGS	KRAS	yes	AMC	nonSQ
LEMA0846	protocol	57.1718	female	unknown	squamous cell carcinoma	3	E1L3N	none	<1%	n.a.	low (<1%)	ND	ND	ND	ND	no driver found	wt	wt	wt	wt	wt	wt	wt	wt	RAF1 S259C, TP53	yes	n.a.	yes	n.a.	yes	IHC	IHC	FISH	NGS	NGS		yes	AMC	SQ
LEMA0847	run-in	69.0787	female	current	sarcomatoid carcinoma	3	22C3	none	0.8	n.a.	high (>50%)	ND	ND	ND	ND	level 1	wt	wt	wt	wt	nt	nt	nt	ex14skip: c.3082+2T>G	none	yes	n.a.	yes	n.a.	yes	none	none	none	NGS_RNAPCR	NGS	METex14	yes	AMC	nonSQ
LEMA0848	protocol	69.1745	male	unknown	adenocarcinoma	1	22C3	none	<1%	n.a.	low (<1%)	ND	ND	ND	ND	no driver found	wt	wt	wt	wt	wt	wt	wt	wt	TP53	yes	n.a.	yes	n.a.	yes	IHC	IHC	FISH	NGS	NGS		yes	AMC	nonSQ
LEMA0849	protocol	59.1923	male	unknown	adenocarcinoma	1	22C3	none	<1%	n.a.	low (<1%)	ND	ND	ND	ND	level 1	ex19del: E746_P753delinsVS	wt	wt	wt	wt	wt	nt	wt	TP53 H193L	yes	n.a.	yes	n.a.	yes	IHC	IHC	none	NGS	NGS	EGFR	yes	AMC	nonSQ
LEMA0850	screen failure	n.a.	male	former	small cell carcinoma																																	AMC
LEMA0851	screen failure	n.a.	male	former	small cell carcinoma																																	AMC
LEMA0852	screen failure	n.a.	female	former	small cell carcinoma																																	AMC
LEMA0853	screen failure	n.a.	female	current	small cell carcinoma																																	AMC
LEMA0854	screen failure	n.a.	female		small cell carcinoma																																	AMC
LEMA0855	screen failure	n.a.	male		small cell carcinoma																																	non-AMC
LEMA0856	screen failure	n.a.	female		small cell carcinoma																																	non-AMC
LEMA0857	screen failure	n.a.	female		small cell carcinoma																																	non-AMC
LEMA0858	screen failure	n.a.	male		small cell carcinoma																																	non-AMC
LEMA0859	screen failure	n.a.	male		small cell carcinoma																																	non-AMC
LEMA0860	screen failure	n.a.	male		small cell carcinoma																																	non-AMC
LEMA0861	screen failure	n.a.	male		small cell carcinoma																																	non-AMC
LEMA0862	screen failure	n.a.	female		small cell carcinoma																																	non-AMC
LEMA0863	screen failure	n.a.	female		small cell carcinoma																																	non-AMC
LEMA0864	screen failure	n.a.	female		small cell carcinoma																																	non-AMC
LEMA0865	screen failure	n.a.	female		small cell carcinoma																																	non-AMC
LEMA0866	screen failure	n.a.	male		small cell carcinoma																																	non-AMC
LEMA0867	screen failure	n.a.	male		small cell carcinoma																																	non-AMC
LEMA0868	screen failure	n.a.	male		small cell carcinoma																																	non-AMC
LEMA0869	screen failure	n.a.	male		small cell carcinoma																																	non-AMC
LEMA0870	screen failure	n.a.	male		small cell carcinoma																																	non-AMC
LEMA0871	screen failure	n.a.	female		small cell carcinoma																																	non-AMC
LEMA0872	screen failure	n.a.	female		small cell carcinoma																																	non-AMC
LEMA0873	screen failure	n.a.	female		small cell carcinoma																																	non-AMC
LEMA0874	screen failure	n.a.	male		small cell carcinoma																																	non-AMC
LEMA0875	screen failure	n.a.	female		small cell carcinoma																																	non-AMC
LEMA0876	screen failure	n.a.	male		small cell carcinoma																																	non-AMC
LEMA0877	screen failure	n.a.	male		small cell carcinoma																																	non-AMC
LEMA0878	screen failure	n.a.	male		small cell carcinoma																																	non-AMC
LEMA0879	screen failure	n.a.	female		small cell carcinoma																																	non-AMC
LEMA0880	screen failure	n.a.	male	current	small cell carcinoma																																	non-AMC
LEMA0881	screen failure	n.a.	female		small cell carcinoma																																	non-AMC
LEMA0882	screen failure	n.a.	female		small cell carcinoma																																	non-AMC
LEMA0883	screen failure	n.a.	male		small cell carcinoma																																	non-AMC
LEMA0884	screen failure	n.a.	female		small cell carcinoma																																	non-AMC
LEMA0885	screen failure	n.a.	male		small cell carcinoma																																	non-AMC
LEMA0886	screen failure	n.a.	male		small cell carcinoma																																	non-AMC
LEMA0887	screen failure	n.a.	female		small cell carcinoma																																	non-AMC
LEMA0888	screen failure	n.a.	female		small cell carcinoma																																	non-AMC
LEMA0889	screen failure	n.a.	female		small cell carcinoma																																	non-AMC
LEMA0890	screen failure	n.a.	female		small cell carcinoma																																	non-AMC
LEMA0891	screen failure	n.a.	female		small cell carcinoma																																	non-AMC
LEMA0892	screen failure	n.a.	female		small cell carcinoma																																	AMC
LEMA0893	screen failure	n.a.	male		small cell carcinoma																																	AMC
LEMA0894	screen failure	n.a.	male		small cell carcinoma																																	AMC
LEMA0895	screen failure	n.a.	male		small cell carcinoma																																	AMC
LEMA0896	screen failure	n.a.	male		small cell carcinoma																																	AMC
LEMA0897	screen failure	n.a.	female		small cell carcinoma																																	AMC
LEMA0898	screen failure	n.a.	male		small cell carcinoma																																	AMC
LEMA0899	screen failure	n.a.	male		small cell carcinoma																																	AMC
LEMA0900	run-in	45.9521	male	former	squamous cell carcinoma	3	22C3	none	<1%	n.a.	low (<1%)	ND	ND	ND	ND	unknown	nt	nt	nt	nt	nt	nt	nt	nt	nt	no	no request for molecular analysis	no	no request for molecular analysis	no	none	none	none	none	none		no	AMC	SQ
LEMA0901	protocol	69.2101	male	unknown	adenocarcinoma	1	22C3	none	<1%	n.a.	low (<1%)	ND	ND	ND	ND	level 4	wt	G12D	wt	wt	wt	wt	nt	wt	GNAS	yes	n.a.	yes	n.a.	yes	IHC	IHC	none	NGS	NGS	KRAS	yes	AMC	nonSQ
LEMA0902	protocol	71.2115	male	unknown	adenocarcinoma	2	E1L3N	none	<1%	n.a.	low (<1%)	ND	ND	ND	ND	level 4	wt	G12V	wt	wt	wt	wt	nt	wt	none	yes	n.a.	yes	n.a.	yes	IHC	IHC	none	NGS	NGS	KRAS	yes	AMC	nonSQ
LEMA0903	protocol	69.2129	male	unknown	adenocarcinoma	4	22C3	E1L3N	0.1	<1%	mid (1-49%)	ND	ND	ND	ND	level 1	G719A	wt	wt	wt	wt	wt	nt	wt	TP53 S37fs	yes	n.a.	yes	n.a.	yes	IHC	IHC_FISH	none	NGS	NGS	EGFR	yes	AMC	nonSQ
LEMA0904	protocol	69.2129	female	former	adenocarcinoma	4	insufficient tissue	none	unknown	n.a.	unknown	ND	ND	ND	ND	level 3a	wt	G12C	wt	wt	nt	nt	nt	wt	none	yes	n.a.	yes	n.a.	yes	none	none	none	NGS	NGS	KRAS	yes	AMC	nonSQ
LEMA0905	protocol	88.2272	female	unknown	adenocarcinoma	4	unknown	none	0	n.a.	low (<1%)	ND	ND	ND	ND	not in OncoKB	wt	wt	N486_P490del	wt	wt	wt	wt	wt	none	yes	n.a.	yes	n.a.	yes	IHC	IHC_FISH	FISH	NGS	NGS		yes	AMC	nonSQ
LEMA0906	protocol	42.2286	female	unknown	adenocarcinoma	1	22C3	none	<1%	n.a.	low (<1%)	ND	ND	ND	ND	level 4	wt	G12D	wt	wt	wt	wt	nt	wt	none	yes	n.a.	yes	n.a.	yes	IHC	IHC_FISH	none	NGS	NGS	KRAS	yes	AMC	nonSQ
LEMA0907	protocol	68.23	male	unknown	adenocarcinoma	1	22C3	none	<1%	n.a.	low (<1%)	ND	ND	ND	ND	no driver found	wt	wt	wt	wt	wt	wt	wt	wt	none	yes	n.a.	yes	n.a.	yes	IHC	IHC	FISH	NGS_RNAPCR	NGS		yes	AMC	nonSQ
LEMA0908	protocol	71.2307	female	unknown	adenocarcinoma	3	E1L3N	none	0.9	n.a.	high (>50%)	ND	ND	ND	ND	level 4	wt	wt	G469A	wt	wt	wt	nt	wt	JAK2 V617F, TP53	yes	n.a.	yes	n.a.	yes	IHC	IHC	none	NGS	NGS	BRAF other	yes	AMC	nonSQ
LEMA0909	protocol	72.2355	female	unknown	adenocarcinoma	4	unknown	none	<1%	n.a.	low (<1%)	ND	ND	ND	ND	no driver found	wt	wt	wt	wt	wt	wt	nt	wt	PTEN, TP53	yes	n.a.	yes	n.a.	yes	IHC	IHC	none	NGS	NGS		yes	AMC	nonSQ
LEMA0910	protocol	66.2478	female	unknown	adenocarcinoma	1	22C3	none	<1%	n.a.	low (<1%)	ND	ND	ND	ND	level 1	L858R	G12V + G13C	wt	wt	wt	wt	nt	wt	DDR2 VUS, KEAP1, STK11	yes	n.a.	yes	n.a.	yes	IHC	IHC	none	NGS	NGS	EGFR	yes	AMC	nonSQ
LEMA0911	protocol	74.2478	female	unknown	squamous cell carcinoma	3	E1L3N	none	<1%	n.a.	low (<1%)	ND	ND	ND	ND	unknown	wt	wt	wt	wt	nt	nt	nt	wt	TP53	no	no request for ALK	no	no request for ALK, ROS1, RET	yes	none	none	none	NGS	NGS		no	AMC	SQ
LEMA0912	protocol	57.2512	female	unknown	adenocarcinoma	1	22C3	none	0.65	n.a.	high (>50%)	ND	ND	ND	ND	no driver found	wt	wt	wt	wt	wt	wt	wt	wt	PIK3CA K111N	yes	n.a.	yes	n.a.	yes	FISH	FISH	FISH	NGS_RNAPCR	NGS		yes	AMC	nonSQ
LEMA0913	protocol	50.7132	male	current	unknown	1	insufficient tissue	none	unknown	no tissue obtainable	unknown	ND	ND	ND	ND	unknown	nt	nt	nt	nt	nt	nt	nt	nt	nt	no	no tissue obtained	no	no tissue obtained	no	none	none	none	none	none		no	AMC	nonSQ
LEMA0914	protocol	65.2731	female	unknown	unknown	1	insufficient tissue	none	unknown	no tissue obtainable	unknown	ND	ND	ND	ND	unknown	nt	nt	nt	nt	nt	nt	nt	nt	nt	no	no tissue obtained	no	no tissue obtained	no	none	none	none	none	none		no	AMC	nonSQ
LEMA0915	protocol	72.293	male	unknown	LCNEC	3	22C3	none	0.05	n.a.	mid (1-49%)	ND	ND	ND	ND	level 1	wt	wt	wt	wt	wt	wt	break: chr10q11	wt	none	yes	n.a.	yes	n.a.	yes	IHC	IHC	FISH	NGS	NGS	RET	yes	AMC	nonSQ
LEMA0916	protocol	68.3066	male	unknown	adenocarcinoma	2	E1L3N	none	<1%	n.a.	low (<1%)	ND	ND	ND	ND	level 4	wt	G12V	wt	wt	wt	wt	nt	wt	none	yes	n.a.	yes	n.a.	yes	IHC	IHC_FISH	none	NGS	NGS	KRAS	yes	AMC	nonSQ
LEMA0917	protocol	75.3101	male	current	NOS	3	E1L3N	none	0.4	n.a.	mid (1-49%)	ND	ND	ND	ND	no driver found	wt	wt	wt	wt	wt	wt	nt	wt	PIK3CA E542K, TP53 Y126S	yes	n.a.	no	no request for RET	yes	IHC	IHC	none	NGS_RNAPCR	NGS		yes	AMC	nonSQ
LEMA0918	protocol	63.3457	female	unknown	squamous cell carcinoma	3	E1L3N	none	0.7	n.a.	high (>50%)	ND	ND	ND	ND	no driver found	wt	wt	wt	wt	wt	wt	nt	wt	PIK2CA E545K, TP53 N310fs	yes	n.a.	no	no request for RET	yes	IHC	IHC	none	NGS_RNAPCR	NGS		yes	AMC	SQ
LEMA0919	protocol	70.3628	female	unknown	adenocarcinoma	1	E1L3N	none	0.18	n.a.	mid (1-49%)	ND	ND	ND	ND	level 4	wt	Q61H	wt	wt	wt	wt	nt	wt	none	yes	n.a.	yes	n.a.	yes	IHC	IHC	none	NGS	NGS	KRAS	yes	AMC	nonSQ
LEMA0920	protocol	53.3662	female	unknown	adenocarcinoma	4	E1L3N	none	0.4	n.a.	mid (1-49%)	ND	ND	129	ND	level 3a	wt	G12C	wt	wt	wt	wt	nt	wt	STK11 Y49*	yes	n.a.	yes	n.a.	yes	IHC_ARCHER	IHC_ARCHER	ARCHER	NGS_ARCHER	NGS_ARCHER	KRAS	yes	AMC	nonSQ
LEMA0921	protocol	66.3682	male	unknown	adenocarcinoma	3	22C3	E1L3N	0	0	low (<1%)	ND	ND	ND	ND	no driver found	wt	wt	wt	wt	wt	wt	wt	wt	TP53 R158L, KIT CNV	yes	n.a.	yes	n.a.	yes	IHC	IHC	FISH	NGS_RNAPCR	NGS		yes	AMC	nonSQ
LEMA0922	protocol	75.384	male	unknown	adenocarcinoma	1	none	none	unknown	no request for PD-L1	unknown	ND	ND	ND	ND	unknown	nt	nt	nt	nt	nt	nt	nt	nt	nt	no	no request for molecular analysis	no	no request for molecular analysis	no	none	none	none	none	none		no	AMC	nonSQ
LEMA0923	protocol	70.4011	female	unknown	adenocarcinoma	2	E1L3N	none	0.65	n.a.	high (>50%)	ND	ND	ND	ND	level 4	wt	G12V	wt	wt	wt	wt	nt	wt	none	yes	n.a.	yes	n.a.	yes	IHC	IHC	none	NGS	NGS	KRAS	yes	AMC	nonSQ
LEMA0924	protocol	64.4216	male	current	adenocarcinoma	1	22C3	none	0	n.a.	low (<1%)	ND	ND	ND	ND	no driver found	wt	wt	wt	wt	wt	wt	wt	wt	KIT D816H, TP53 R280fs	yes	n.a.	yes	n.a.	yes	IHC	IHC	FISH	NGS_RNAPCR	NGS		yes	AMC	nonSQ
LEMA0925	protocol	68.4216	male	unknown	squamous cell carcinoma	3	E1L3N	none	<1%	n.a.	low (<1%)	ND	ND	ND	ND	unknown	wt	wt	wt	wt	nt	nt	nt	wt	TP53 E294*	no	no request for ALK	no	no request for ALK, ROS1, RET	yes	none	none	none	NGS	NGS_FISH		no	AMC	SQ
LEMA0926	protocol	66.4394	male	unknown	LCNEC	3	E1L3N	none	negative	n.a.	low (<1%)	ND	ND	ND	ND	no driver found	wt	wt	wt	wt	wt	wt	wt	wt	none	yes	n.a.	yes	n.a.	yes	IHC	IHC	FISH	NGS	NGS		yes	AMC	nonSQ
LEMA0927	protocol	76.4408	female	unknown	squamous cell carcinoma	3	22C3	E1L3N	<1%	<1%	low (<1%)	ND	ND	ND	ND	no driver found	wt	wt	wt	wt	wt	wt	nt	wt	TP53 c.994-12_1005del	yes	n.a.	no	no request for RET	yes	IHC	IHC	none	NGS_RNAPCR	NGS		yes	AMC	SQ
LEMA0928	protocol	43.4442	male	unknown	adenocarcinoma	4	E1L3N	none	<1%	n.a.	low (<1%)	ND	ND	ND	ND	no driver found	wt	wt	wt	wt	wt	wt	wt	wt	none	yes	n.a.	yes	n.a.	yes	IHC	IHC	FISH	NGS	NGS		yes	AMC	nonSQ
LEMA0929	protocol	67.447	male	unknown	squamous cell carcinoma	3	22C3	E1L3N	<1%	0	low (<1%)	ND	ND	ND	ND	no driver found	wt	wt	wt	wt	wt	wt	wt	wt	TP53 I255F	yes	n.a.	yes	n.a.	yes	IHC	IHC	FISH	NGS_RNAPCR	NGS		yes	AMC	SQ
LEMA0930	protocol	67.4606	male	unknown	adenocarcinoma	2	22C3	none	0.8	n.a.	high (>50%)	ND	ND	ND	ND	no driver found	wt	wt	wt	wt	wt	wt	wt	wt	TP53 T220C	yes	n.a.	yes	n.a.	yes	IHC	IHC	FISH	NGS_RNAPCR	NGS		yes	AMC	nonSQ
LEMA0931	protocol	72.46	female	unknown	squamous cell carcinoma	1	none	none	unknown	no request for PD-L1	unknown	ND	ND	ND	ND	unknown	nt	nt	nt	nt	nt	nt	nt	nt	nt	no	no request for molecular analysis	no	no request for molecular analysis	no	none	none	none	none	none		no	AMC	SQ
LEMA0932	run-in	69.5524	male	current	squamous cell carcinoma	1	22C3	none	0.2	n.a.	mid (1-49%)	sample missing	sample missing	sample missing	sample missing	no driver found	wt	wt	wt	wt	wt	wt	wt	wt	none	yes	n.a.	yes	n.a.	yes	IHC_FISH	IHC_FISH	FISH	NGS_RNAPCR	NGS_FISH		yes	non-AMC	SQ
LEMA0933	protocol	76.46	male	unknown	squamous cell carcinoma	1	22C3	E1L3N	<1%	<1%	low (<1%)	ND	ND	ND	ND	no driver found	wt	wt	wt	wt	wt	wt	wt	wt	TP53 V157F	yes	n.a.	yes	n.a.	yes	IHC	IHC	FISH	NGS_RNAPCR	NGS		yes	AMC	SQ
LEMA0934	run-in	71.5455	male	unknown	adenocarcinoma	4	SP263	none	0.8	n.a.	high (>50%)	ND	ND	32	ND	no driver found	wt	wt	wt	wt	wt	wt	nt	wt	none	yes	n.a.	no	no request for RET	yes	IHC_FISH	FISH	none	NGS	NGS		yes	AMC	nonSQ
LEMA0935	protocol	56.4791	female	unknown	adenocarcinoma	2	unknown	unknown	0.8	0.25	high (>50%)	ND	ND	ND	fail	level 3a	wt	G12C + Q61L	wt	wt	wt	wt	nt	wt	DDR2 H846R, TP53 02x()	yes	n.a.	no	no request for RET	yes	IHC	IHC	none	NGS_RNAPCR	NGS	KRAS	yes	AMC	nonSQ
LEMA0936	run-in	72.8487	male	current	squamous cell carcinoma	3	none	none	unknown	no request for PD-L1	unknown	ND	ND	ND	ND	unknown	nt	nt	nt	nt	nt	nt	nt	nt	nt	no	no request for molecular analysis	no	no request for molecular analysis	no	none	none	none	none	none		no	non-AMC	SQ
LEMA0937	run-in	78.6229	male	current	squamous cell carcinoma	4	none	none	unknown	no request for PD-L1	unknown	sample missing	sample missing	sample missing	sample missing	unknown	nt	nt	nt	nt	nt	nt	nt	nt	nt	no	no request for molecular analysis	no	no request for molecular analysis	no	none	none	none	none	none		no	non-AMC	SQ
LEMA0938	run-in	82.7789	male	current	squamous cell carcinoma	4	none	none	unknown	no request for PD-L1	unknown	ND	ND	ND	ND	unknown	nt	nt	nt	nt	nt	nt	nt	nt	nt	no	no request for molecular analysis	no	no request for molecular analysis	no	none	none	none	none	none		no	non-AMC	SQ
LEMA0939	run-in	71.8686	female	former	squamous cell carcinoma	1	22C3	E1L3N	negative	negative	low (<1%)	ND	ND	ND	ND	no driver found	wt	wt	wt	wt	wt	wt	wt	wt	TP53 N131I	yes	n.a.	yes	n.a.	yes	FISH	FISH	FISH	NGS	NGS		yes	AMC	SQ
LEMA0940	run-in	71.6797	male	former	squamous cell carcinoma	3	none	none	unknown	no request for PD-L1	unknown	ND	ND	ND	ND	unknown	wt	wt	wt	wt	nt	wt	wt	wt	none	no	no request for ALK	no	no request for ALK	yes	none	FISH	FISH	NGS_RNAPCR	NGS		no	non-AMC	SQ
LEMA0941	run-in	63.8549	female	current	squamous cell carcinoma	3	none	none	unknown	no request for PD-L1	unknown	sample missing	sample missing	sample missing	sample missing	unknown	nt	nt	nt	nt	nt	nt	nt	nt	nt	no	no request for molecular analysis	no	no request for molecular analysis	no	none	none	none	none	none		no	non-AMC	SQ
LEMA0942	run-in	80.9281	male	current	squamous cell carcinoma	4	unknown	none	>60%	n.a.	high (>50%)	ND	ND	ND	ND	unknown	nt	nt	nt	nt	nt	nt	nt	nt	nt	no	no request for molecular analysis	no	no request for molecular analysis	no	none	none	none	none	none		no	non-AMC	SQ
LEMA0943	run-in	76.9254	male	current	squamous cell carcinoma	1	E1L3N	none	0.05	n.a.	mid (1-49%)	ND	ND	ND	ND	level 4	wt	G13D	wt	wt	nt	nt	nt	wt	TP53 V173L	yes	n.a.	yes	n.a.	yes	none	none	none	NGS	NGS	KRAS	yes	AMC	SQ
LEMA0944	run-in	64.9281	male	current	squamous cell carcinoma	1	22C3	E1L3N	0.05	0.05	mid (1-49%)	ND	ND	ND	ND	no driver found	wt	wt	wt	wt	wt	wt	wt	wt	TP53 I251Sfs	yes	n.a.	yes	n.a.	yes	IHC_FISH	FISH	FISH	NGS_RNAPCR	NGS		yes	AMC	SQ
LEMA0945	run-in	82.9897	male	current	squamous cell carcinoma	4	22C3	SP142	0.8	TC30%	high (>50%)	ND	ND	ND	ND	unknown	nt	nt	nt	nt	nt	nt	nt	nt	nt	no	no request for molecular analysis	no	no request for molecular analysis	no	none	none	none	none	none		no	non-AMC	SQ
LEMA0946	protocol	52.4819	male	unknown	squamous cell carcinoma	4	22C3	E1L3N	negative	<1%	low (<1%)	ND	ND	ND	fail	no driver found	wt	wt	wt	wt	wt	wt	wt	wt	TP53 R280T	yes	n.a.	yes	n.a.	yes	IHC	IHC	FISH	NGS_RNAPCR	NGS		yes	AMC	SQ
LEMA0947	protocol	76.4819	male	unknown	squamous cell carcinoma	3	none	none	unknown	no request for PD-L1	unknown	ND	ND	ND	fail	no driver found	wt	wt	wt	wt	wt	wt	wt	wt	TP53 R248L	yes	n.a.	yes	n.a.	yes	IHC	IHC	FISH	NGS_RNAPCR	NGS		yes	AMC	SQ
LEMA0948	protocol	56.4819	male	unknown	squamous cell carcinoma	4	E1L3N	none	25%-50%	n.a.	mid (1-49%)	ND	ND	ND	fail	level 3a	wt	G12C	wt	wt	wt	wt	nt	wt	none	yes	n.a.	yes	n.a.	yes	IHC	IHC	none	NGS	NGS	KRAS	yes	AMC	SQ
LEMA0949	protocol	61.4839	male	unknown	adenocarcinoma	4	E1L3N	none	0.55	n.a.	high (>50%)	ND	ND	ND	fail	level 1	wt	wt	wt	wt	fusion (IHC+)	wt	nt	wt	none	yes	n.a.	yes	n.a.	yes	IHC	IHC	none	NGS	NGS		yes	AMC	nonSQ
LEMA0950	protocol	60.4983	female	unknown	adenocarcinoma	1	22C3	none	<1%	n.a.	low (<1%)	ND	ND	ND	fail	level 1	ex19del	wt	wt	wt	wt	wt (IHC+, FISH-)	nt	wt	none	yes	n.a.	yes	n.a.	yes	IHC	IHC_FISH	none	NGS	NGS	EGFR	yes	AMC	nonSQ
LEMA0951	protocol	68.4983	male	unknown	squamous cell carcinoma	3	22C3	none	0.85	n.a.	high (>50%)	ND	ND	ND	ND	no driver found	wt	wt	wt	wt	wt	wt	wt	wt	PIK3CA P539R, TP53 R248Q	yes	n.a.	yes	n.a.	yes	IHC	IHC	FISH	NGS_RNAPCR	NGS		yes	AMC	SQ
LEMA0952	protocol	91.5017	male	former	adenocarcinoma	4	E1L3N	none	<1%	n.a.	low (<1%)	ND	ND	ND	ND	level 1	wt	wt	wt	wt	wt	wt	wt	ex14skip: c.3072_3082+35del + CNV	none	yes	n.a.	yes	n.a.	yes	IHC	IHC	FISH	NGS_RNAPCR	NGS	METex14	yes	AMC	nonSQ
LEMA0953	protocol	59.5181	male	unknown	adenocarcinoma	1	E1L3N	none	<1%	n.a.	low (<1%)	ND	ND	ND	ND	no driver found	wt	wt	wt	wt	wt	wt	wt	wt	TP53 G245C	yes	n.a.	yes	n.a.	yes	IHC	IHC	FISH	NGS	NGS		yes	AMC	nonSQ
LEMA0954	protocol	73.5168	male	unknown	adenocarcinoma	1	E1L3N	none	<1%	n.a.	low (<1%)	ND	ND	ND	ND	level 3b	wt	wt	wt	CNV: Z-score: 231.7; aantal kopieën 92	wt	wt	nt	wt	TP53 E294fs	yes	n.a.	yes	n.a.	yes	IHC	IHC	none	NGS_RNAPCR	NGS	ERBB2	yes	AMC	nonSQ
LEMA0955	protocol	58.5544	female	unknown	squamous cell carcinoma	3	22C3	E1L3N	0.4	0	mid (1-49%)	ND	ND	ND	ND	no driver found	wt	wt	wt	wt	wt	wt	nt	wt	TP53 G245C	yes	n.a.	no	no request for RET	yes	IHC	IHC	none	NGS_RNAPCR	NGS		yes	AMC	SQ
LEMA0956	protocol	78.5352	male	unknown	adenocarcinoma	1	22C3	E1L3N	negative	negative	low (<1%)	ND	ND	ND	ND	level 3a	wt	G12C	wt	wt	wt	wt	nt	wt	none	yes	n.a.	yes	n.a.	yes	IHC	IHC	none	NGS	NGS	KRAS	yes	AMC	nonSQ
LEMA0957	protocol	75.5373	male	unknown	squamous cell carcinoma	3	22C3	E1L3N	0.25	0.07	mid (1-49%)	ND	ND	ND	ND	no driver found	wt	wt	wt	wt	wt	wt	nt	wt	TP53 C141R	yes	n.a.	no	no request for RET	yes	IHC	IHC	none	NGS_RNAPCR	NGS		yes	AMC	SQ
LEMA0958	protocol	73.5551	male	unknown	adenocarcinoma	4	22C3	E1L3N	<1%	<1%	low (<1%)	ND	ND	ND	ND	level 1	wt	wt	wt	wt	wt	break >50%	wt	wt	TP53 R158L	yes	n.a.	yes	n.a.	yes	IHC_FISH	IHC_FISH	FISH	NGS	NGS	ROS1	yes	AMC	nonSQ
LEMA0959	protocol	84.5941	male	unknown	squamous cell carcinoma	2	22C3	E1L3N	1%-5%	1%-5%	mid (1-49%)	ND	ND	ND	ND	no driver found	wt	wt	wt	wt	wt	wt	nt	wt	TP53 Q317*	yes	n.a.	no	no request for RET	yes	IHC	IHC	none	NGS_RNAPCR	NGS		yes	AMC	SQ
LEMA0960	protocol	50.5982	male	unknown	squamous cell carcinoma	4	22C3	E1L3N	0.1	0	mid (1-49%)	ND	ND	ND	ND	no driver found	wt	wt	wt	wt	wt	wt	wt	wt	TP53 V157D	yes	n.a.	yes	n.a.	yes	IHC	IHC	FISH	NGS_RNAPCR	NGS		yes	AMC	SQ
LEMA0961	protocol	67.6167	female	unknown	adenocarcinoma	4	E1L3N	none	0.6	n.a.	high (>50%)	ND	ND	ND	ND	level 3a	wt	G12C	wt	wt	wt	wt	nt	wt	TP53 G244S	yes	n.a.	yes	n.a.	yes	IHC	IHC	none	NGS_RNAPCR	NGS	KRAS	yes	AMC	nonSQ
LEMA0962	protocol	66.6311	male	unknown	squamous cell carcinoma	1	E1L3N	none	0.15	n.a.	mid (1-49%)	ND	ND	ND	ND	no driver found	wt	wt	wt	wt	wt	wt	wt	wt	none	yes	n.a.	yes	n.a.	yes	FISH	FISH	FISH	NGS_RNAPCR	NGS		yes	AMC	SQ
LEMA0963	protocol	55.6331	male	unknown	squamous cell carcinoma	3	E1L3N	none	0.95	n.a.	high (>50%)	ND	ND	ND	ND	no driver found	wt	wt	wt	wt	wt	wt	wt	wt	none	yes	n.a.	yes	n.a.	yes	FISH	FISH	FISH	NGS_RNAPCR	NGS		yes	AMC	SQ
LEMA0964	run-in	71.8275	male	former	squamous cell carcinoma	4	22C3	none	60%-70%	n.a.	high (>50%)	ND	ND	139	fail	unknown	nt	nt	nt	nt	nt	nt	nt	nt	nt	no	no request for molecular analysis	no	no request for molecular analysis	no	none	none	none	RNAPCR	none		no	non-AMC	SQ
LEMA0965	run-in	55.8385	female	current	squamous cell carcinoma	3	none	none	unknown	no request for PD-L1	unknown	ND	ND	ND	ND	unknown	nt	nt	nt	nt	nt	nt	nt	nt	nt	no	no request for molecular analysis	no	no request for molecular analysis	no	none	none	none	none	none		no	non-AMC	SQ
LEMA0966	run-in	70.9432	female	current	squamous cell carcinoma	2	none	none	unknown	no request for PD-L1	unknown	ND	ND	ND	ND	unknown	nt	nt	nt	nt	nt	nt	nt	nt	nt	no	no request for molecular analysis	no	no request for molecular analysis	no	none	none	none	none	none		no	non-AMC	SQ
LEMA0967	run-in	60.1561	male	unknown	squamous cell carcinoma	3	22C3	none	50%-60%	n.a.	high (>50%)	ND	ND	ND	ND	unknown	nt	nt	nt	nt	nt	nt	nt	nt	nt	no	no request for molecular analysis	no	no request for molecular analysis	no	none	none	none	none	none		no	non-AMC	SQ
LEMA0968	run-in	82.1766	female	unknown	squamous cell carcinoma	3	none	none	unknown	no request for PD-L1	unknown	ND	ND	ND	ND	unknown	nt	nt	nt	nt	nt	nt	nt	nt	nt	no	no request for molecular analysis	no	no request for molecular analysis	no	none	none	none	none	none		no	non-AMC	SQ
LEMA0969	run-in	69.0404	female	former	squamous cell carcinoma	1	22C3	none	0.03	n.a.	mid (1-49%)	ND	ND	ND	ND	no driver found	wt	wt	wt	wt	wt	wt	wt	wt	ROS1 Q2022*, DDR2 P788H, TP53 Q104*	yes	n.a.	yes	n.a.	yes	IHC_FISH	FISH	FISH	NGS_RNAPCR	NGS		yes	AMC	SQ
LEMA0970	protocol	71.6359	female	unknown	adenocarcinoma	1	E1L3N	none	0	n.a.	low (<1%)	ND	ND	ND	ND	level 1	G719A	wt	wt	S310F	wt	wt (IHC+, FISH-)	nt	wt	none	yes	n.a.	yes	n.a.	yes	IHC	IHC_FISH	none	NGS	NGS	EGFR	yes	AMC	nonSQ
LEMA0971	protocol	60.6379	male	unknown	adenocarcinoma	4	E1L3N	none	0	n.a.	low (<1%)	ND	ND	ND	ND	level 4	wt	Q61H	wt	wt	wt	wt	nt	wt	none	yes	n.a.	yes	n.a.	yes	IHC	IHC	none	NGS	NGS	KRAS	yes	AMC	nonSQ
LEMA0972	protocol	73.6372	female	unknown	adenocarcinoma	3	22C3	E1L3N	0.2	0.6	mid (1-49%)	ND	ND	ND	ND	level 3a	wt	G12C	G596R	wt	wt	wt	nt	wt	none	yes	n.a.	yes	n.a.	yes	IHC	IHC	none	NGS	NGS	KRAS	yes	AMC	nonSQ
LEMA0973	protocol	69.6509	female	unknown	adenocarcinoma	1	E1L3N	none	<1%	n.a.	low (<1%)	ND	ND	ND	ND	level 1	L858R	wt	wt	wt	wt	wt	wt	wt	none	yes	n.a.	yes	n.a.	yes	FISH	FISH	FISH	NGS	NGS	EGFR	yes	AMC	nonSQ
LEMA0974	protocol	59.6523	male	unknown	adenocarcinoma	1	E1L3N	none	<1%	n.a.	low (<1%)	ND	ND	ND	ND	no driver found	wt	wt	wt	wt	wt	wt	wt	wt	none	yes	n.a.	yes	n.a.	yes	FISH	FISH	FISH	NGS_RNAPCR	NGS		yes	AMC	nonSQ
LEMA0975	protocol	61.6701	female	current	adenocarcinoma	1	22C3	none	<1%	n.a.	low (<1%)	ND	ND	ND	ND	level 4	wt	G12A	wt	wt	wt	wt	nt	wt	none	yes	n.a.	yes	n.a.	yes	FISH	FISH	none	NGS	NGS	KRAS	yes	AMC	nonSQ
LEMA0976	protocol	74.6886	male	current	squamous cell carcinoma	2	22C3	none	<1%	n.a.	low (<1%)	ND	ND	ND	ND	no driver found	wt	wt	wt	wt	wt	wt	wt	wt	none	yes	n.a.	yes	n.a.	yes	IHC	IHC	FISH	NGS_RNAPCR	NGS		yes	AMC	SQ
LEMA0977	protocol	60.7091	female	current	adenocarcinoma	1	22C3	E1L3N	0.4	0.54	mid (1-49%)	ND	ND	ND	ND	level 3b	wt	wt	K601E	wt	wt	wt	nt	wt	none	yes	n.a.	yes	n.a.	yes	IHC_FISH	IHC_FISH	none	NGS	NGS	BRAF other	yes	AMC	nonSQ
LEMA0978	protocol	82.7077	male	former	squamous cell carcinoma	3	22C3	none	1%-5%	n.a.	mid (1-49%)	ND	ND	ND	ND	no driver found	wt	wt	wt	wt	wt	wt	wt	wt	none	yes	n.a.	yes	n.a.	yes	IHC	IHC	FISH	NGS_RNAPCR	NGS		yes	AMC	SQ
LEMA0979	protocol	63.7125	female	former	adenocarcinoma	1	22C3	none	<1%	n.a.	low (<1%)	ND	ND	ND	ND	level 4	wt	G13C	G464V	wt	wt	wt	nt	wt	none	yes	n.a.	yes	n.a.	yes	IHC	IHC	none	NGS	NGS	KRAS	yes	AMC	nonSQ
LEMA0980	protocol	81.7112	female	former	adenocarcinoma	1	22C3	E1L3N	<1%	<1%	low (<1%)	ND	ND	ND	ND	level 4	wt	G12D	wt	wt	wt	wt	nt	wt	none	yes	n.a.	yes	n.a.	yes	IHC	IHC	none	NGS	NGS	KRAS	yes	AMC	nonSQ
LEMA0981	protocol	64.7283	female	current	adenocarcinoma	1	22C3	E1L3N	0.5	0.3	high (>50%)	ND	ND	ND	ND	level 4	wt	G12A	wt	wt	wt	wt	nt	wt	none	yes	n.a.	yes	n.a.	yes	IHC	IHC	none	NGS	NGS	KRAS	yes	AMC	nonSQ
LEMA0982	protocol	64.731	male	former	adenocarcinoma	1	E1L3N	none	negative	n.a.	low (<1%)	ND	ND	ND	ND	level 1	ex19del	wt	wt	wt	wt	wt	nt	wt	none	yes	n.a.	yes	n.a.	yes	IHC	IHC	none	NGS	NGS	EGFR	yes	AMC	nonSQ
LEMA0983	protocol	60.7666	female	current	adenocarcinoma	1	22C3	E1L3N	0.35	0.45	mid (1-49%)	ND	ND	ND	ND	level 3a	wt	G12C	wt	wt	wt	wt	nt	wt	none	yes	n.a.	yes	n.a.	yes	IHC	IHC	none	NGS	NGS	KRAS	yes	AMC	nonSQ
LEMA0984	protocol	70.7515	female	current	adenocarcinoma	3	22C3	E1L3N	0.8	0.5	high (>50%)	ND	ND	23	ND	level 4	wt	G12D	wt	wt	wt	wt	nt	wt	none	yes	n.a.	yes	n.a.	yes	IHC	IHC	none	NGS	NGS	KRAS	yes	AMC	nonSQ
LEMA0985	run-in	74.9651	male	former	squamous cell carcinoma	4	SP263	none	<1%	n.a.	low (<1%)	ND	ND	ND	ND	unknown	nt	nt	nt	nt	nt	nt	nt	nt	nt	no	no request for molecular analysis	no	no request for molecular analysis	no	none	none	none	none	none		no	non-AMC	SQ
LEMA0986	protocol	70.7652	male	current	squamous cell carcinoma	1	E1L3N	none	negative	n.a.	low (<1%)	ND	ND	ND	ND	level 4	wt	wt	G469A	wt	wt	wt	wt	wt	none	yes	n.a.	yes	n.a.	yes	IHC	IHC	FISH	NGS	NGS	BRAF other	yes	AMC	SQ
LEMA0987	protocol	54.7871	female	former	adenocarcinoma	1	E1L3N	none	0.12	n.a.	mid (1-49%)	ND	ND	ND	ND	no driver found	wt	wt	wt	wt	wt	wt	nt	wt	none	yes	n.a.	no	no request for RET	yes	IHC	IHC_FISH	none	NGS_RNAPCR	NGS		yes	AMC	nonSQ
LEMA0988	protocol	51.7728	female	former	adenocarcinoma	1	E1L3N	none	0.98	n.a.	high (>50%)	ND	ND	ND	ND	no driver found	wt	wt	wt	wt	wt	wt	wt	wt	none	yes	n.a.	yes	n.a.	yes	IHC	IHC	FISH	NGS_RNAPCR	NGS		yes	AMC	nonSQ
LEMA0989	protocol	72.7885	male	former	squamous cell carcinoma	1	E1L3N	none	0.98	n.a.	high (>50%)	ND	ND	ND	ND	no driver found	wt	wt	wt	wt	wt	wt	wt	wt	none	yes	n.a.	yes	n.a.	yes	IHC	IHC	FISH	NGS_RNAPCR	NGS		yes	AMC	SQ
LEMA0990	protocol	63.7892	male	former	adenocarcinoma	3	22C3	none	<1%	n.a.	low (<1%)	ND	ND	ND	ND	no driver found	wt	wt	wt	wt	wt	wt	wt	wt	TP53 G279fs, CDK12 K139fs	yes	n.a.	yes	n.a.	yes	IHC	IHC	FISH	NGS_RNAPCR	NGS		yes	AMC	nonSQ
LEMA0991	protocol	71.8084	female	former	squamous cell carcinoma	3	E1L3N	none	0.79	n.a.	high (>50%)	ND	ND	ND	ND	level 1	L861Q	wt	wt	wt	wt	wt	nt	wt	none	yes	n.a.	yes	n.a.	yes	IHC	IHC	none	NGS	NGS	EGFR	yes	AMC	SQ
LEMA0992	protocol	77.8207	female	former	adenocarcinoma	1	E1L3N	none	negative	n.a.	low (<1%)	ND	ND	ND	ND	level 3a	wt	G12C	wt	wt	wt	wt	nt	wt	none	yes	n.a.	yes	n.a.	yes	IHC	IHC	none	NGS	NGS	KRAS	yes	AMC	nonSQ
LEMA0993	protocol	75.8111	male	former	squamous cell carcinoma	3	E1L3N	none	0.05	n.a.	mid (1-49%)	ND	ND	ND	ND	no driver found	wt	wt	wt	wt	wt	wt	wt	wt	none	yes	n.a.	yes	n.a.	yes	IHC	IHC	FISH	NGS_RNAPCR	NGS		yes	AMC	SQ
LEMA0994	protocol	68.8104	male	former	squamous cell carcinoma	3	22C3	E1L3N	0.8	0.95	high (>50%)	ND	ND	ND	ND	no driver found	wt	wt	wt	wt	wt	wt	wt	wt	none	yes	n.a.	yes	n.a.	yes	IHC	IHC	FISH	NGS	NGS		yes	AMC	SQ
LEMA0995	protocol	70.8036	male	former	adenocarcinoma	2	22C3	none	>50%	n.a.	high (>50%)	ND	ND	ND	ND	no driver found	wt	wt	wt	wt	wt	wt	wt	wt	none	yes	n.a.	yes	n.a.	yes	IHC	IHC	FISH	NGS_RNAPCR	NGS		yes	AMC	nonSQ
LEMA0996	run-in	56.8104	female	former	squamous cell carcinoma	2	22C3	E1L3N	<1%	<1%	low (<1%)	ND	ND	ND	ND	no driver found	wt	wt	wt	wt	wt	wt	wt	wt	TP53 T234C, PTEN R130P, KIT A587T	yes	n.a.	yes	n.a.	yes	IHC_FISH	FISH	FISH	NGS	NGS		yes	AMC	SQ
LEMA0997	protocol	52.8433	male	current	squamous cell carcinoma	3	E1L3N	none	<1%	n.a.	low (<1%)	ND	ND	ND	ND	not in OncoKB	CNV	wt	wt	wt	wt	wt	nt	wt	none	yes	n.a.	no	no request for RET	yes	IHC	IHC	none	NGS	NGS		yes	AMC	SQ
LEMA0998	protocol	77.8426	male	never	squamous cell carcinoma	2	22C3	E1L3N	0.07	0.09	mid (1-49%)	ND	ND	ND	ND	no driver found	wt	wt	wt	wt	wt	wt	wt	wt	none	yes	n.a.	yes	n.a.	yes	IHC	IHC	FISH	NGS_RNAPCR	NGS		yes	AMC	SQ
LEMA0999	protocol	66.8419	female	current	NOS	1	22C3	E1L3N	<1%	<1%	low (<1%)	ND	ND	ND	ND	no driver found	wt	wt	wt	wt	wt	wt	wt	wt	none	yes	n.a.	yes	n.a.	yes	IHC	IHC	FISH	NGS_RNAPCR	NGS		yes	AMC	nonSQ
LEMA1000	protocol	79.9206	male	current	unknown	1	insufficient tissue	none	unknown	no tissue obtained	unknown	ND	ND	ND	ND	unknown	nt	nt	nt	nt	nt	nt	nt	nt	nt	no	no tissue obtained	no	no tissue obtained	no	none	none	none	none	none		no	AMC	nonSQ
LEMA1001	protocol	76.9008	male	former	adenocarcinoma	1	none	none	unknown	no request for PD-L1	unknown	ND	ND	ND	ND	unknown	nt	nt	nt	nt	nt	nt	nt	nt	nt	no	no request for molecular analysis	no	no request for molecular analysis	no	none	none	none	none	none		no	AMC	nonSQ
LEMA1002	protocol	79.8658	female	never	squamous cell carcinoma	3	E1L3N	none	1	n.a.	high (>50%)	ND	ND	ND	ND	no driver found	wt	wt	wt	wt	wt	wt	wt	wt	none	yes	n.a.	yes	n.a.	yes	IHC	IHC	FISH	NGS	NGS		yes	AMC	SQ
LEMA1003	protocol	60.8624	male	former	adenocarcinoma	3	E1L3N	none	0.2	n.a.	mid (1-49%)	ND	ND	ND	ND	unknown	wt	wt	wt	wt	nt	nt	nt	wt	CDKN2A R80*, TP53 A138V	no	no request for ALK	no	no request for ALK, ROS1, RET	yes	none	none	none	NGS	NGS		no	AMC	nonSQ
LEMA1004	protocol	73.8645	male	current	adenocarcinoma	4	22C3	E1L3N	<1%	<1%	low (<1%)	ND	ND	ND	ND	level 4	wt	G12V	wt	wt	wt	wt	nt	wt	none	yes	n.a.	yes	n.a.	yes	IHC	IHC	none	NGS	NGS	KRAS	yes	AMC	nonSQ
LEMA1005	protocol	69.8973	female	former	adenocarcinoma	1	22C3	E1L3N	<1%	<1%	low (<1%)	ND	ND	ND	ND	level 1	ex19del: E746_A750del	wt	wt	wt	wt	wt (IHC+, FISH nt;EGFR)	nt	wt	none	yes	n.a.	yes	n.a.	yes	IHC	IHC	none	NGS	NGS	EGFR	yes	AMC	nonSQ
LEMA1006	protocol	82.0507	male	unknown	adenocarcinoma	4	SP263	none	0.1	n.a.	mid (1-49%)	ND	ND	ND	ND	level 4	wt	G13C	wt	unknown	wt	wt	wt	wt	TP53	yes	n.a.	yes	n.a.	yes	IHC	IHC	FISH	NGS	NGS	KRAS	yes	AMC	nonSQ
LEMA1007	protocol	55.9343	female	current	adenocarcinoma	4	SP263	none	<1%	n.a.	low (<1%)	ND	ND	ND	ND	level 2	wt	wt	wt	wt	wt	unknown (FISH failed)	unknown (FISH failed)	CNV (NGS+, FISH failed)	TP53	yes	n.a.	yes	n.a.	yes	IHC	FISH	FISH	NGS	NGS_FISH	METamp	yes	AMC	nonSQ
LEMA1008	run-in	60.8871	male	former	squamous cell carcinoma	2	E1L3N	none	1%-5%	n.a.	mid (1-49%)	ND	ND	ND	ND	no driver found	wt	wt	wt	wt	wt	wt	wt	wt	TP53 A161D	yes	n.a.	yes	n.a.	yes	IHC_FISH	FISH	FISH	NGS	NGS		yes	AMC	SQ
LEMA1009	run-in	67.0226	male	current	squamous cell carcinoma	2	22C3	E1L3N	<1%	<1%	low (<1%)	ND	ND	ND	ND	no driver found	wt	wt	wt	wt	wt	wt	wt	wt	FGFR CNV, TP53 c.920-2A>T	yes	n.a.	yes	n.a.	yes	IHC_FISH	FISH	FISH	NGS	NGS		yes	AMC	SQ
LEMA1010	run-in	60.8679	male	former	squamous cell carcinoma	3	E1L3N	none	0.1	n.a.	mid (1-49%)	ND	ND	ND	ND	unknown	CNV	wt	wt	wt	nt	nt	nt	wt	TP53	no	no request for ALK	no	no request for ALK, ROS1, RET	yes	none	none	none	NGS	NGS		no	AMC	SQ
LEMA1011	run-in	78.7406	male	former	squamous cell carcinoma	3	22C3	none	<1%	n.a.	low (<1%)	ND	ND	ND	ND	not in OncoKB	CNV	wt	wt	wt	wt	wt	wt	wt	none	yes	n.a.	yes	n.a.	yes	IHC_FISH	IHC_FISH	FISH	NGS_RNAPCR	NGS		yes	non-AMC	SQ
LEMA1012	run-in	74.9158	male	current	squamous cell carcinoma	3	22C3	E1L3N	0	0	low (<1%)	ND	ND	ND	ND	unknown	nt	nt	nt	nt	nt	nt	nt	nt	nt	no	no request for molecular analysis	no	no request for molecular analysis	no	none	none	none	none	none		no	AMC	SQ
LEMA1013	run-in	52.9911	male	current	squamous cell carcinoma	3	SP263	none	>50%	n.a.	high (>50%)	ND	ND	ND	ND	level 4	wt	G12V	wt	wt	wt	nt	nt	wt	TP53 c673-1G>T, APC E1295*	yes	n.a.	yes	n.a.	yes	IHC	none	none	NGS	NGS	KRAS	yes	non-AMC	SQ
LEMA1014	run-in	56.0602	female	current	squamous cell carcinoma	3	22C3	E1L3N	10%-25%	25%-50%	mid (1-49%)	ND	ND	ND	ND	no driver found	wt	wt	wt	wt	wt	wt	wt	wt	TP53 L130F	yes	n.a.	yes	n.a.	yes	IHC_FISH	FISH	FISH	NGS_RNAPCR	NGS		yes	AMC	SQ
LEMA1015	run-in	63.0226	male	current	squamous cell carcinoma	1	none	none	unknown	no request for PD-L1	unknown	ND	ND	ND	ND	unknown	nt	nt	nt	nt	nt	nt	nt	nt	nt	no	no request for molecular analysis	no	no request for molecular analysis	no	none	none	none	none	none		no	AMC	SQ
LEMA1016	run-in	76.8077	male	current	squamous cell carcinoma	4	SP263	none	<1%	n.a.	low (<1%)	ND	ND	ND	ND	no driver found	wt	wt	wt	wt	wt	unknown (FISH failed)	unknown (FISH failed)	wt	none	yes	n.a.	no	FISH failed (ROS1, RET)	yes	IHC	FISH	FISH	NGS_RNAPCR	NGS		yes	non-AMC	SQ
LEMA1017	run-in	63.8385	female	current	squamous cell carcinoma	4	22C3	SP142	0.3	0.02	mid (1-49%)	ND	ND	ND	ND	no driver found	wt	wt	wt	wt	wt	nt	nt	wt	TP53 V157L, SMO M525V, AKT1 P42L	yes	n.a.	no	no request for ROS1, RET	yes	IHC	none	none	NGS	NGS		yes	non-AMC	SQ
LEMA1018	run-in	69.1745	male	unknown	squamous cell carcinoma	4	22C3	none	0.95	n.a.	high (>50%)	ND	19470	ND	ND	level 1	L858R	wt	wt	wt	nt	nt	nt	wt	none	yes	n.a.	yes	n.a.	yes	none	none	none	NGS	NGS	EGFR	yes	non-AMC	SQ
LEMA1019	protocol	68	male	unknown	adenocarcinoma	4	SP263	none	negative	n.a.	low (<1%)	ND	ND	ND	ND	no driver found	wt	wt	wt	wt	wt	wt	wt	wt	TP53, STK11	yes	n.a.	yes	n.a.	yes	IHC	FISH	FISH	NGS	NGS		yes	AMC	nonSQ
LEMA1020	protocol	65.0294	female	unknown	adenocarcinoma	4	SP263	none	negative	n.a.	low (<1%)	ND	ND	ND	ND	no driver found	wt	wt	wt	wt	wt	wt	wt	wt	TP53	yes	n.a.	yes	n.a.	yes	IHC	FISH	FISH	NGS_RNAPCR	NGS		yes	AMC	nonSQ
LEMA1021	protocol	63.0582	male	unknown	adenocarcinoma	4	SP263	none	negative	n.a.	low (<1%)	ND	ND	ND	ND	level 4	wt	Q61H	wt	wt	wt	wt	wt	wt	none	yes	n.a.	yes	n.a.	yes	IHC	IHC	FISH	NGS	NGS	KRAS	yes	AMC	nonSQ
LEMA1022	protocol	78.0507	male	unknown	squamous cell carcinoma	1	SP263	none	0.6	n.a.	high (>50%)	ND	ND	ND	ND	no driver found	wt	wt	wt	wt	wt	wt	wt	wt	TP53	yes	n.a.	yes	n.a.	yes	IHC	IHC	FISH	NGS_RNAPCR	NGS		yes	AMC	SQ
LEMA1023	protocol	75.0034	male	unknown	squamous cell carcinoma	3	SP263	none	<1%	n.a.	low (<1%)	ND	ND	ND	ND	unknown	wt	wt	wt	wt	unknown.	unknown	unknown	wt	TP53, CDKN2A	unknown	ALK not reported	unknown	ALK, ROS1, RET not reported	yes	unknown	unknown	unknown	NGS	NGS		unknown	AMC	SQ
LEMA1024	protocol	58.0315	female	unknown	adenocarcinoma	3	SP263	none	<1%	n.a.	low (<1%)	ND	ND	ND	ND	level 1	L858R	wt	wt	wt	wt	unknown (FISH failed)	unknown (FISH failed)	wt	TP53	yes	n.a.	yes	n.a.	yes	IHC	FISH	FISH	NGS	NGS	EGFR	yes	AMC	nonSQ
LEMA1025	protocol	79.0856	female	former	adenocarcinoma	4	SP263	none	>50%	n.a.	high (>50%)	ND	ND	2105	ND	level 3a	wt	G12C	wt	wt	wt	wt	nt	wt	none	yes	n.a.	yes	n.a.	yes	IHC	IHC	none	NGS	NGS	KRAS	yes	AMC	nonSQ
LEMA1026	protocol	83.0609	male	unknown	LCNEC	1	SP263	none	<1%	n.a.	low (<1%)	ND	ND	ND	ND	no driver found	wt	wt	wt	wt	wt	wt	wt	wt	none	yes	n.a.	yes	n.a.	yes	IHC	IHC	FISH	NGS	NGS_FISH		yes	AMC	nonSQ
LEMA1027	protocol	80.0876	male	unknown	LCNEC	3	SP263	none	<1%	n.a.	low (<1%)	sample missing	sample missing	sample missing	sample missing	no driver found	wt	wt	wt	wt	wt	wt	wt	wt	PTEN, TP53	yes	n.a.	yes	n.a.	yes	IHC	IHC	FISH	NGS	NGS_FISH		yes	AMC	nonSQ
LEMA1028	protocol	71.1348	male	unknown	squamous cell carcinoma	3	SP263	none	0.8	n.a.	high (>50%)	fail	fail	fail	fail	no driver found	wt	wt	wt	wt	wt	wt	wt	wt	PTEN, TP53	yes	n.a.	yes	n.a.	yes	IHC	IHC	FISH	NGS	NGS		yes	AMC	SQ
LEMA1029	protocol	66.1164	female	unknown	adenocarcinoma	1	SP263	none	0.2	n.a.	mid (1-49%)	ND	ND	ND	ND	level 3a	T790S	G12C	wt	wt	nt	nt	nt	wt	none	yes	n.a.	yes	n.a.	yes	none	none	none	NGS	NGS_FISH	KRAS	yes	AMC	nonSQ
LEMA1030	protocol	78.1164	female	unknown	adenocarcinoma	1	SP263	none	>50%	n.a.	high (>50%)	ND	ND	ND	ND	level 4	wt	G12S	wt	wt	nt	nt	nt	wt	KIT, TP53, CDKN2A	yes	n.a.	yes	n.a.	yes	none	none	none	NGS	NGS	KRAS	yes	AMC	nonSQ
LEMA1031	protocol	80.1068	female	former	adenocarcinoma	4	SP263	none	1%-2%	n.a.	mid (1-49%)	ND	201	ND	ND	level 1	L858R	wt	wt	wt	wt	wt (IHC+, FISH-)	wt	wt	TP53	yes	n.a.	yes	n.a.	yes	IHC	IHC_FISH	FISH	NGS	NGS	EGFR	yes	AMC	nonSQ
LEMA1032	protocol	60.1396	male	unknown	adenocarcinoma	4	SP263	none	<1%	n.a.	low (<1%)	ND	ND	ND	ND	level 3a	wt	G12C	wt	wt	wt	wt	wt	wt	none	yes	n.a.	yes	n.a.	yes	IHC	IHC	FISH	NGS	NGS	KRAS	yes	AMC	nonSQ
LEMA1033	protocol	73.1608	female	unknown	adenocarcinoma	1	SP263	none	<1%	n.a.	low (<1%)	ND	ND	ND	ND	level 1	L858R	wt	wt	wt	nt	nt	nt	wt	none	yes	n.a.	yes	n.a.	yes	none	none	none	NGS	NGS	EGFR	yes	AMC	nonSQ
LEMA1034	protocol	73.18	male	former	adenocarcinoma	4	SP263	none	0.9	n.a.	high (>50%)	ND	ND	ND	ND	no driver found	wt	wt	wt	wt	wt	wt	wt	wt	PIK3CA, ALK	yes	n.a.	yes	n.a.	yes	IHC	FISH	FISH	NGS	NGS		yes	AMC	nonSQ
LEMA1035	protocol	67.269	female	current	squamous cell carcinoma	4	SP263	none	>50%	n.a.	high (>50%)	ND	ND	ND	ND	level 4	wt	wt	G469V	wt	wt	wt	wt	wt	ERBB4 C258G, TP53 c.673-1G>A, TERT (promotor regio) C228T	yes	n.a.	yes	n.a.	yes	IHC	IHC	FISH	NGS	NGS	BRAF other	yes	AMC	SQ
LEMA1036	protocol	48.2738	male	unknown	adenocarcinoma	2	SP263	none	<1%	n.a.	low (<1%)	ND	ND	ND	ND	level 1	L858R + ex19del	wt	wt	wt	nt	nt	nt	wt	none	yes	n.a.	yes	n.a.	yes	none	none	none	NGS	NGS	EGFR	yes	AMC	nonSQ
LEMA1037	protocol	70.2888	male	unknown	squamous cell carcinoma	3	SP263	none	>50%	n.a.	high (>50%)	ND	ND	ND	ND	no driver found	wt	wt	wt	wt	wt	wt	wt	wt	none	yes	n.a.	yes	n.a.	yes	IHC	IHC	FISH	NGS	NGS_FISH		yes	AMC	SQ
LEMA1038	protocol	58.2998	female	former	adenocarcinoma	2	SP263	none	10%-20%	n.a.	mid (1-49%)	ND	ND	ND	ND	level 3a	wt	G12C	wt	wt	nt	nt	nt	wt	JAK2, TP53 (2x)	yes	n.a.	yes	n.a.	yes	none	none	none	NGS	NGS	KRAS	yes	AMC	nonSQ
LEMA1039	protocol	82.2998	male	current	adenocarcinoma	4	insufficient tissue	none	unknown	n.a.	unknown	ND	ND	ND	ND	unknown	nt	nt	nt	nt	nt	nt	nt	nt	nt	no	insufficient tissue	no	insufficient tissue	no	none	none	none	none	none		no	AMC	nonSQ
LEMA1040	protocol	61.3114	female	unknown	adenocarcinoma	3	SP263	none	0.01	n.a.	mid (1-49%)	ND	ND	61	ND	level 4	wt	G12V	wt	wt	wt	wt	wt	wt	ATM, KDR, MYD88, TP53	yes	n.a.	yes	n.a.	yes	IHC	IHC	FISH	NGS	NGS	KRAS	yes	AMC	nonSQ
LEMA1041	protocol	72.3258	male	unknown	unknown	1	insufficient tissue	none	unknown	no tissue (patient can't stay still)	unknown	ND	ND	ND	ND	unknown	nt	nt	nt	nt	nt	nt	nt	nt	nt	no	no tissue obtained	no	no tissue obtained	no	none	none	none	none	none		no	AMC	nonSQ
LEMA1042	protocol	69.3279	male	current	adenocarcinoma	4	SP263	none	>50%	n.a.	high (>50%)	ND	ND	1602	ND	level 3a	wt	G12C	wt	wt	wt	wt	nt	wt	TP53	yes	n.a.	yes	n.a.	yes	IHC	IHC	none	NGS	NGS	KRAS	yes	AMC	nonSQ
LEMA1043	protocol	68.3943	female	unknown	adenocarcinoma	2	SP263	none	<1%	n.a.	low (<1%)	ND	ND	ND	ND	no driver found	wt	wt	wt	wt	wt	wt	wt	wt	none	yes	n.a.	yes	n.a.	yes	IHC	IHC	FISH	NGS	NGS_FISH		yes	AMC	nonSQ
LEMA1044	protocol	65.4593	male	former	squamous cell carcinoma	4	SP263	none	>50%	n.a.	high (>50%)	ND	ND	ND	ND	no driver found	wt	wt	wt	wt	wt	wt	wt	wt	none	yes	n.a.	yes	n.a.	yes	IHC	IHC	FISH	NGS	NGS_FISH		yes	AMC	SQ
LEMA1045	protocol	59.4606	female	unknown	adenocarcinoma	4	SP263	none	>50%	n.a.	high (>50%)	ND	ND	3612	ND	level 4	wt	G12V	wt	wt	wt	wt	nt	wt	none	yes	n.a.	yes	n.a.	yes	IHC	IHC	none	NGS	NGS	KRAS	yes	AMC	nonSQ
LEMA1046	protocol	53.4511	female	unknown	adenocarcinoma	1	SP263	none	<1%	n.a.	low (<1%)	ND	ND	ND	ND	no driver found	wt	wt	wt	wt	wt	wt	unknown (FISH failed)	wt	TP53 S241Y	yes	n.a.	no	FISH failed (RET)	yes	IHC_FISH	IHC	FISH	NGS	NGS		yes	AMC	nonSQ
LEMA1047	protocol	75.4524	male	former	adenocarcinoma	4	SP263	none	>50%	n.a.	high (>50%)	ND	ND	ND	ND	no driver found	wt	wt	wt	wt	wt	wt	wt	wt	TP53	yes	n.a.	yes	n.a.	yes	IHC	IHC	FISH	NGS	NGS		yes	AMC	nonSQ
LEMA1048	protocol	61.5469	female	unknown	adenocarcinoma	4	SP263	none	1%-2%	n.a.	mid (1-49%)	ND	ND	ND	ND	level 4	wt	Q61H	wt	wt	wt	wt	wt	wt	STK11, CDKN2A	yes	n.a.	yes	n.a.	yes	IHC	IHC	FISH	NGS	NGS	KRAS	yes	AMC	nonSQ
LEMA1049	protocol	73.5797	female	unknown	adenocarcinoma	4	SP263	none	>50%	n.a.	high (>50%)	ND	ND	63	ND	level 4	wt	G12A	wt	wt	wt	wt	nt	wt	none	yes	n.a.	yes	n.a.	yes	IHC	IHC	none	NGS	NGS	KRAS	yes	AMC	nonSQ
LEMA1050	protocol	65.5934	female	unknown	adenocarcinoma	1	SP263	none	<1%	n.a.	low (<1%)	ND	ND	ND	ND	no driver found	wt	wt	wt	wt	wt	wt	wt	wt	none	yes	n.a.	yes	n.a.	yes	IHC	IHC	FISH	NGS	NGS_FISH		yes	AMC	nonSQ
LEMA1051	protocol	55.6715	male	unknown	adenocarcinoma	4	SP263	none	>90%	n.a.	high (>50%)	ND	ND	42	ND	level 3a	wt	G12C	wt	wt	wt	wt	wt	wt	none	yes	n.a.	yes	n.a.	yes	IHC	IHC	FISH	NGS	NGS	KRAS	yes	AMC	nonSQ
LEMA1052	protocol	70.6831	female	current	adenocarcinoma	4	SP263	none	>90%	n.a.	high (>50%)	ND	ND	62	ND	level 4	wt	G13D	wt	wt	wt	wt	nt	wt	none	yes	n.a.	yes	n.a.	yes	IHC	IHC	none	NGS	NGS	KRAS	yes	AMC	nonSQ
LEMA1053	protocol	64.6899	male	current	adenocarcinoma	4	SP263	none	0.7	n.a.	high (>50%)	ND	ND	7811	ND	level 3a	wt	G12C	wt	wt	wt	wt	wt	wt	CDKN2A	yes	n.a.	yes	n.a.	yes	IHC	IHC	FISH	NGS	NGS	KRAS	yes	AMC	nonSQ
LEMA1054	protocol	54.694	female	current	adenocarcinoma	4	SP263	none	>50%	n.a.	high (>50%)	ND	ND	ND	4	level 3a	wt	G12C	wt	wt	wt	wt (FISH dubieus)	nt	wt	MPL, NOTCH1	yes	n.a.	yes	n.a.	yes	IHC	IHC_FISH	none	NGS	NGS	KRAS	yes	AMC	nonSQ
LEMA1055	protocol	59.6934	male	unknown	adenocarcinoma	3	SP263	none	<1%	n.a.	low (<1%)	ND	ND	ND	ND	no driver found	wt	wt	wt	wt	wt	wt	wt	wt	ERBB4, TP53, RB1	yes	n.a.	yes	n.a.	yes	IHC	IHC	FISH	NGS	NGS_FISH		yes	AMC	nonSQ
LEMA1056	protocol	49.7659	male	current	adenocarcinoma	4	SP263	none	>50%	n.a.	high (>50%)	ND	ND	34	ND	level 4	wt	G12D	wt	wt	wt	wt	nt	wt	FGFR3	yes	n.a.	yes	n.a.	yes	IHC	IHC	none	NGS	NGS	KRAS	yes	AMC	nonSQ
LEMA1057	protocol	67.7919	female	former	adenocarcinoma	4	SP263	none	<1%	n.a.	low (<1%)	ND	ND	ND	ND	level 3a	wt	G12C	wt	wt	nt	nt	nt	wt	STK11	yes	n.a.	yes	n.a.	yes	none	none	none	NGS	NGS	KRAS	yes	AMC	nonSQ
LEMA1058	protocol	41.7906	male	current	adenocarcinoma	4	SP263	none	<1%	n.a.	low (<1%)	ND	ND	ND	ND	no driver found	wt	wt	wt	wt	wt	wt	wt	wt	none	yes	n.a.	yes	n.a.	yes	IHC	IHC	FISH	NGS	NGS_FISH		yes	AMC	nonSQ
LEMA1059	protocol	53.7933	female	unknown	adenocarcinoma	4	SP263	none	<1%	n.a.	low (<1%)	ND	ND	ND	ND	no driver found	wt	wt	wt	wt	wt	wt	wt	wt	TP53, SMARCB1	yes	n.a.	yes	n.a.	yes	IHC	IHC	FISH	NGS	NGS		yes	AMC	nonSQ
LEMA1060	protocol	72.7666	male	unknown	NOS	3	SP263	none	<1%	n.a.	low (<1%)	ND	ND	ND	ND	no driver found	wt	wt	wt	wt	wt	wt	wt	wt	none	yes	n.a.	yes	n.a.	yes	IHC	IHC	FISH	NGS	NGS		yes	AMC	nonSQ
LEMA1061	protocol	66.8145	male	current	adenocarcinoma	4	SP263	none	30%-40%	n.a.	mid (1-49%)	ND	ND	4416	ND	level 4	wt	G12A	wt	wt	wt	wt	nt	wt	none	yes	n.a.	yes	n.a.	yes	IHC	IHC	none	NGS	NGS	KRAS	yes	AMC	nonSQ
LEMA1062	protocol	64.8159	male	unknown	squamous cell carcinoma	1	SP263	none	0.1	n.a.	mid (1-49%)	ND	ND	ND	ND	no driver found	wt	wt	wt	wt	wt	wt	nt	wt	none	yes	n.a.	no	no request for RET	yes	IHC	IHC	none	NGS	NGS		yes	AMC	SQ
LEMA1063	protocol	59.8166	female	unknown	adenocarcinoma	4	SP263	none	>50%	n.a.	high (>50%)	ND	ND	ND	ND	level 3a	wt	G12C	wt	wt	wt	wt	nt	wt	none	yes	n.a.	yes	n.a.	yes	IHC	IHC	none	NGS	NGS	KRAS	yes	AMC	nonSQ
LEMA1064	protocol	48.8487	male	former	adenocarcinoma	4	SP263	none	<1%	n.a.	low (<1%)	ND	ND	ND	ND	level 3a	wt	G12C	wt	wt	wt	wt	nt	wt	none	yes	n.a.	yes	n.a.	yes	IHC	IHC	none	NGS	NGS	KRAS	yes	AMC	nonSQ
LEMA1065	protocol	78.8501	female	former	adenocarcinoma	4	SP263	none	>50%	n.a.	high (>50%)	ND	ND	ND	ND	no driver found	wt	wt	wt	wt	wt	wt	nt	wt	TP53, SMAD4	yes	n.a.	no	insufficient tissue for RET	yes	IHC	IHC	none	NGS	NGS		yes	AMC	nonSQ
LEMA1066	protocol	77.8864	male	unknown	adenocarcinoma	1	SP263	none	1%-5%	n.a.	mid (1-49%)	ND	ND	ND	ND	level 4	wt	G12V	wt	wt	nt	nt	nt	wt	TP53, KDR	yes	n.a.	yes	n.a.	yes	none	none	none	NGS	NGS	KRAS	yes	AMC	nonSQ
LEMA1067	protocol	57.9028	female	unknown	adenocarcinoma	3	SP263	none	0.8	n.a.	high (>50%)	ND	ND	ND	ND	level 2	wt	wt	wt	ex20ins	nt	nt	nt	wt	TP53	yes	n.a.	yes	n.a.	yes	none	none	none	NGS	NGS	ERBB2	yes	AMC	nonSQ
LEMA1068	protocol	71.9644	male	current	unknown	4	insufficient tissue	none	unknown	no tissue obtained	unknown	ND	ND	ND	ND	unknown	nt	nt	nt	nt	nt	nt	nt	nt	nt	no	no tissue obtainable	no	no tissue obtainable	no	none	none	none	none	none		no	AMC	nonSQ
LEMA1069	protocol	59.0472	male	never	adenocarcinoma	2	SP263	none	<1%	n.a.	low (<1%)	ND	ND	ND	ND	level 1	wt	wt	wt	wt	wt	wt	wt	ex14skip	none	yes	n.a.	yes	n.a.	yes	IHC	IHC	FISH	NGS_RNAPCR	NGS	METex14	yes	AMC	nonSQ
LEMA1070	protocol	60.0548	male	current	adenocarcinoma	3	SP263	none	1	n.a.	high (>50%)	ND	ND	ND	ND	level 4	wt	Q61H	wt	wt	wt	nt	nt	wt	none	yes	n.a.	yes	n.a.	yes	IHC	none	none	NGS	NGS	KRAS	yes	AMC	nonSQ
LEMA1071	protocol	54.9897	female	former	adenocarcinoma	4	SP263	none	1%-3%	n.a.	mid (1-49%)	ND	12	ND	ND	level 1	L858R	wt	wt	wt	wt	wt	wt	wt	none	yes	n.a.	yes	n.a.	yes	IHC	IHC	FISH	NGS	NGS	EGFR	yes	AMC	nonSQ
LEMA1072	protocol	80.1177	male	current	adenocarcinoma	4	SP263	none	0.2	n.a.	mid (1-49%)	ND	ND	ND	ND	no driver found	wt	wt	wt	wt	wt	wt	wt	wt	none	yes	n.a.	yes	n.a.	yes	IHC	IHC	FISH	NGS	NGS		yes	AMC	nonSQ
LEMA1073	protocol	77.1225	male	former	NOS	4	SP263	none	<1%	n.a.	low (<1%)	ND	ND	ND	ND	level 4	wt	G12D	wt	wt	nt	nt	nt	wt	none	yes	n.a.	yes	n.a.	yes	none	none	none	NGS	NGS	KRAS	yes	AMC	nonSQ
LEMA1074	protocol	75.1513	male	former	adenocarcinoma	2	SP263	none	>50%	n.a.	high (>50%)	ND	ND	ND	ND	level 3a	ex20ins	wt	wt	wt	nt	nt	nt	wt	none	yes	n.a.	yes	n.a.	yes	none	none	none	NGS	NGS	EGFR	yes	AMC	nonSQ
LEMA1075	protocol	49.0979	female	current	adenocarcinoma	4	22C3	none	>50%	n.a.	high (>50%)	ND	ND	ND	ND	level 3a	wt	G12C	wt	wt	nt	nt	nt	wt	none	yes	n.a.	yes	n.a.	yes	none	none	none	NGS	NGS	KRAS	yes	AMC	nonSQ
LEMA1076	protocol	81.1362	male	former	unknown	1	insufficient tissue	none	unknown	no tissue	unknown	ND	ND	ND	ND	unknown	nt	nt	nt	nt	nt	nt	nt	nt	nt	no	no tissue obtainable	no	no tissue obtainable	no	none	none	none	none	none		no	AMC	nonSQ
LEMA1077	protocol	77.0815	female	former	adenocarcinoma	3	SP263	none	<1%	n.a.	low (<1%)	ND	ND	ND	ND	unknown	wt	wt	wt	wt	nt	nt	nt	wt	none	no	insufficient tissue for ALK	no	insufficient tissue for ALK, ROS1, RET	yes	none	none	none	NGS	NGS		no	AMC	nonSQ
LEMA1078	protocol	72.178	male	current	squamous cell carcinoma	4	SP263	none	<1%	n.a.	low (<1%)	ND	ND	ND	ND	no driver found	wt	wt	wt	wt	wt	wt	wt	wt	none	yes	n.a.	yes	n.a.	yes	IHC	IHC	FISH	NGS	NGS		yes	AMC	SQ
LEMA1079	run-in	69.4565	female	unknown	squamous cell carcinoma	1	none	none	unknown	no request for PD-L1	unknown	ND	ND	ND	ND	unknown	nt	nt	nt	nt	nt	nt	nt	nt	nt	no	no request for molecular analysis	no	no request for molecular analysis	no	none	none	none	none	none		no	AMC	SQ
LEMA1080	protocol	61.18	female	former	NOS	1	SP263	none	0.7	n.a.	high (>50%)	ND	ND	ND	ND	no driver found	wt	wt	wt	wt	wt	wt	wt	wt	none	yes	n.a.	yes	n.a.	yes	IHC	IHC	FISH	NGS	NGS		yes	AMC	nonSQ
LEMA1081	protocol	70.193	female	former	adenocarcinoma	3	SP263	none	<1%	n.a.	low (<1%)	ND	ND	ND	ND	unknown	wt	wt	wt	wt	nt	nt	nt	wt	none	no	insufficient tissue for ALK	no	insufficient tissue for ALK, ROS1, RET	yes	none	none	none	NGS	NGS		no	AMC	nonSQ
LEMA1082	protocol	74.2286	male	unknown	adenocarcinoma	3	SP263	none	>1%	n.a.	mid (1-49%)	ND	ND	ND	ND	unknown	unknown.	unknown	unknown	unknown	unknown	unknown	unknown	unknown	unknown	unknown	unknown	unknown	unknown	unknown	unknown	unknown	unknown	unknown	unknown		unknown	AMC	nonSQ
LEMA1083	protocol	67.2498	male	unknown	adenocarcinoma	4	SP263	none	>90%	n.a.	high (>50%)	ND	ND	ND	ND	level 1	ex19del	wt	wt	wt	wt	wt	wt	wt	none	yes	n.a.	yes	n.a.	yes	IHC	IHC	FISH	NGS_RNAPCR	NGS	EGFR	yes	AMC	nonSQ
LEMA1084	protocol	56.2491	female	current	adenocarcinoma	1	SP263	none	>90%	n.a.	high (>50%)	ND	ND	ND	ND	level 3a	wt	G12C	wt	wt	nt	nt	nt	wt	none	yes	n.a.	yes	n.a.	yes	none	none	none	NGS	NGS	KRAS	yes	AMC	nonSQ
LEMA1085	protocol	71.4305	male	current	squamous cell carcinoma	3	SP263	none	<1%	n.a.	low (<1%)	ND	ND	ND	ND	no driver found	wt	wt	wt	wt	wt	wt	wt	wt	none	yes	n.a.	yes	n.a.	yes	IHC	IHC	FISH	NGS	NGS		yes	AMC	SQ
LEMA1086	protocol	53.306	male	current	adenocarcinoma	4	SP263	none	0.7	n.a.	high (>50%)	ND	ND	ND	ND	level 4	wt	G12V	wt	wt	wt	wt	wt	wt	none	yes	n.a.	yes	n.a.	yes	IHC	IHC	FISH	NGS	NGS	KRAS	yes	AMC	nonSQ
LEMA1087	protocol	76.3395	male	current	squamous cell carcinoma	2	SP263	none	<1%	n.a.	low (<1%)	ND	ND	ND	ND	no driver found	wt	wt	wt	wt	wt	wt	wt	wt	none	yes	n.a.	yes	n.a.	yes	IHC	IHC	FISH	NGS	NGS		yes	AMC	SQ
LEMA1088	protocol	51.332	female	current	adenocarcinoma	1	SP263	none	1	n.a.	high (>50%)	ND	ND	ND	ND	level 1	wt	wt	V600E	wt	wt	wt	nt	wt	none	yes	n.a.	yes	n.a.	yes	IHC	IHC	none	NGS	NGS	BRAF V600E	yes	AMC	nonSQ
LEMA1089	protocol	79.447	male	current	adenocarcinoma	1	SP263	none	<1%	n.a.	low (<1%)	ND	ND	ND	ND	no driver found	wt	wt	wt	wt	wt	wt	wt	wt	none	yes	n.a.	yes	n.a.	yes	IHC	IHC	FISH	NGS	NGS		yes	AMC	nonSQ
LEMA1090	protocol	75.499	male	former	squamous cell carcinoma	3	SP263	none	<1%	n.a.	low (<1%)	ND	ND	ND	ND	no driver found	wt	wt	wt	wt	wt	wt	wt	wt	none	yes	n.a.	yes	n.a.	yes	IHC	IHC	FISH	NGS	NGS		yes	AMC	SQ
LEMA1091	protocol	59.5017	male	former	adenocarcinoma	3	SP263	none	<1%	n.a.	low (<1%)	ND	ND	ND	ND	level 4	wt	G12V	wt	wt	nt	nt	nt	wt	none	yes	n.a.	yes	n.a.	yes	none	none	none	NGS	NGS	KRAS	yes	AMC	nonSQ
LEMA1092	protocol	61.5058	female	current	adenocarcinoma	1	SP263	none	<1%	n.a.	low (<1%)	ND	ND	ND	ND	no driver found	wt	wt	wt	wt	wt	wt	wt	wt	none	yes	n.a.	yes	n.a.	yes	IHC	IHC	FISH	NGS	NGS		yes	AMC	nonSQ
LEMA1093	run-in	64.627	female	current	unknown	1	insufficient tissue	none	unknown	no malignancy in biopsy	unknown	ND	ND	ND	ND	unknown	nt	nt	nt	nt	nt	nt	nt	nt	nt	no	no malignancy in biopsy	no	no malignancy in biopsy	no	none	none	none	none	none		no	non-AMC	nonSQ
LEMA1094	protocol	67.5975	female	former	adenocarcinoma	1	SP263	none	<1%	n.a.	low (<1%)	sample missing	sample missing	sample missing	sample missing	level 4	wt	G12V	wt	wt	nt	nt	nt	wt	none	yes	n.a.	yes	n.a.	yes	none	none	none	NGS	NGS	KRAS	yes	AMC	nonSQ
LEMA1095	protocol	52.616	male	never	adenocarcinoma	4	SP263	none	0.25	n.a.	mid (1-49%)	14	ND	ND	ND	level 1	ex19del	wt	wt	wt	wt	wt	wt	wt	none	yes	n.a.	yes	n.a.	yes	IHC	IHC	FISH	NGS_RNAPCR	NGS	EGFR	yes	AMC	nonSQ
LEMA1096	protocol	59.6222	female	former	adenocarcinoma	4	SP263	none	1%-5%	n.a.	mid (1-49%)	ND	1136	ND	ND	level 1	L858R	wt	wt	wt	nt	nt	nt	wt	none	yes	n.a.	yes	n.a.	yes	none	none	none	NGS	NGS	EGFR	yes	AMC	nonSQ
LEMA1097	protocol	65.6263	female	former	adenocarcinoma	1	SP263	none	0.8	n.a.	high (>50%)	ND	ND	ND	ND	level 1	L858R	wt	wt	wt	nt	nt	nt	wt	none	yes	n.a.	yes	n.a.	yes	none	none	none	NGS	NGS	EGFR	yes	AMC	nonSQ
LEMA1098	protocol	73.7139	female	never	adenocarcinoma	1	SP263	none	<1%	n.a.	low (<1%)	ND	ND	ND	ND	level 1	wt	wt	wt	wt	fusion (IHC positive)	wt	nt	wt	none	yes	n.a.	yes	n.a.	yes	IHC	IHC	none	NGS	NGS		yes	AMC	nonSQ
LEMA1099	protocol	75.6605	male	former	adenocarcinoma	1	SP263	none	<1%	n.a.	low (<1%)	ND	ND	ND	ND	no driver found	wt	wt	wt	wt	wt	wt (IHC+, FISH-)	wt	wt	none	yes	n.a.	yes	n.a.	yes	IHC	IHC_FISH	FISH	NGS	NGS		yes	AMC	nonSQ
LEMA1100	protocol	68.6598	male	current	adenocarcinoma	4	SP263	none	<1%	n.a.	low (<1%)	ND	ND	ND	ND	level 3a	wt	G12C	wt	wt	wt	wt	wt	wt	none	yes	n.a.	yes	n.a.	yes	IHC	IHC	FISH	NGS	NGS	KRAS	yes	AMC	nonSQ
LEMA1101	protocol	56.8049	female	former	adenocarcinoma	3	SP263	none	>90%	n.a.	high (>50%)	ND	ND	ND	ND	no driver found	wt	wt	wt	wt	wt	wt	wt	wt	none	yes	n.a.	yes	n.a.	yes	IHC	IHC	FISH	NGS	NGS		yes	AMC	nonSQ
LEMA1102	protocol	53.8207	male	current	adenocarcinoma	4	SP263	none	0.1	n.a.	mid (1-49%)	ND	ND	ND	ND	no driver found	wt	wt	wt	wt	wt	wt	wt	wt	none	yes	n.a.	yes	n.a.	yes	IHC	IHC	FISH	NGS	NGS		yes	AMC	nonSQ
LEMA1103	protocol	67.8823	male	current	squamous cell carcinoma	3	insufficient tissue	none	unknown	n.a.	unknown	ND	ND	ND	ND	no driver found	wt	wt	wt	wt	wt	wt	wt	wt	none	yes	n.a.	yes	n.a.	yes	IHC	IHC	FISH	NGS	NGS		yes	AMC	SQ
LEMA1104	protocol	43.8631	female	current	adenocarcinoma	4	SP263	none	1%-2%	n.a.	mid (1-49%)	ND	ND	ND	ND	unknown	nt	nt	nt	nt	wt	wt	nt	nt	nt	no	insufficient tissue for NGS	no	insufficient tissue for NGS	no	IHC	IHC	none	none	none		no	AMC	nonSQ
LEMA1105	protocol	71.885	female	former	adenocarcinoma	1	SP263	none	<1%	n.a.	low (<1%)	ND	ND	ND	ND	no driver found	wt	wt	wt	wt	wt	wt	wt	wt	none	yes	n.a.	yes	n.a.	yes	IHC	IHC	FISH	NGS	NGS		yes	AMC	nonSQ
LEMA1106	protocol	66.9541	male	never	squamous cell carcinoma	4	insufficient tissue	none	unknown	necrotic tissue	unknown	ND	ND	ND	ND	no driver found	wt	wt	wt	wt	wt	wt	unknown (FISH failed)	wt	none	yes	n.a.	no	insufficient tissue for RET	yes	IHC	IHC	FISH	NGS	NGS		yes	AMC	SQ
LEMA1107	protocol	53.9083	male	current	adenocarcinoma	1	SP263	none	0.1	n.a.	mid (1-49%)	ND	ND	ND	ND	level 2	wt	wt	wt	ex20ins	wt	wt	nt	wt	none	yes	n.a.	yes	n.a.	yes	IHC	IHC	none	NGS	NGS	ERBB2	yes	AMC	nonSQ
LEMA1108	protocol	62.9158	male	current	adenocarcinoma	1	none	none	unknown	no request for PD-L1	unknown	ND	ND	ND	ND	unknown	wt	wt	wt	wt	nt	nt	wt	wt	none	no	no request for ALK	no	no request for ALK, ROS1	yes	none	none	FISH	NGS	NGS		no	AMC	nonSQ

## Sheet: Legend
STUDY_ID	ICF_DATE	STATUS	DOB	AGE_ICF	SEX	SMOKING_STATUS	HISTOLOGY_WHO	STAGE_TNM8	TISSUE_DATE	BLOOD_DATE	PD-L1_AB1	PD-L1_AB2	PD-L1_TPS	PD-L1_OTHER	PD-L1_CATEGORY	BLOOD_EGFRex19	BLOOD_EGFR_L858R	BLOOD_KRAS	BLOOD_EGFR_T790M	TISSUE_HIGHEST_LEVEL_DRIVER	TISSUE_EGFR	TISSUE_KRAS	TISSUE_BRAF	TISSUE_ERBB2	TISSUE_ALK	TISSUE_ROS1	TISSUE_RET	TISSUE_MET	TISSUE_EGFR_ALK_TESTED	TISSUE_CMP	NGS_PERFORMED	ALK_TEST	ROS1_TEST	RET_TEST	METex14_TEST	CNV_TEST	non-ALK driver found
		protocol			male	current	adenocarcinoma	4			22C3	22C3			low (<1%)					level 1									yes	yes	yes	IHC_FISH	IHC_FISH	FISH	NGS_RNAPCR	NGS_FISH	EGFR
		run-in			female	former	squamous cell carcinoma	3			SP263	SP263			mid (1-49%)					level 2									no	no	no	IHC	IHC	ARCHER	NGS	NGS	KRAS
		screen failure				never	adenosquamous carcinoma	2			E1L3N	E1L3N			high (>50%)					level 3a									unknown	unknown	unknown	FISH	FISH	none	RNAPCR	FISH	BRAF V600E
		unknown				unknown	LCNEC	1			SP142	SP142			unknown					level 3b												IHC_ARCHER	IHC_ARCHER	unknown	NGS_ARCHER	NGS_ARCHER	BRAF other
							sarcomatoid carcinoma	n.a.			insufficient tissue	28-8								level 4												ARCHER	ARCHER		ARCHER	other	ERBB2
							NOS	unknown			other	other								level R1												none	none		none	none	ROS1
							unknown				unknown	unknown								level R2												unknown	unknown		unknown	unknown	RET
											none	none								not in OncoKB																	METex14
							small cell carcinoma													no driver found																	METamp
							carcinoid tumor													unknown																	no
							mesothelioma
							other malignancy
							metastasis of other malignancy
							organizing pneumonia
							aspergilloma
							no malignancy
							not treatment naive
							informed consent withdrawn
							patients lost to follow up
							adenocarcinoma	large cell carcinoma
							squamous cell carcinoma	other and unclassified carcinoma of the lung
							adenosquamous carcinoma
							LCNEC
							sarcomatoid carcinoma
							NOS
							unknown
